# Supplementary material for: 1,5-Dimethyl-3-oxo-2-phenyl-2,3-di­hy­dro-1H-pyrazol-4-aminium 2-hydroxy­benzoate
Source: Acta Crystallogr Sect E Struct Rep Online. 2009 Nov 7;65(Pt 12):o3041–2. doi: 10.1107/S1600536809045760 (PMC2971850; doi:10.1107/S1600536809045760)
Supplement: Supplementary file 1 [file e-65-o3041-sup1.cif]

##############################################################################
###                                                                        ###
###        Electronic paper (Acta Crystallographica Section E)             ###
###                                                                        ###
##############################################################################
#                                                                            #
# This CIF contains the data in a paper accepted for publication in Acta     #
# Crystallographica Section E. It conforms to the requirements of Notes      #
# for Authors for Section E, and has been peer reviewed under the auspices   #
# of the IUCr Commission on Journals.                                        #
#                                                                            #
# Full details of the Crystallographic Information File format               #
# are given in the paper "The Crystallographic Information File (CIF):       #
# a New Standard Archive File for Crystallography" by S. R. Hall, F. H.      #
# Allen and I. D. Brown [Acta Cryst. (1991), A47, 655-685].                  #
#                                                                            #
# The current version of the core CIF dictionary is obtainable from          #
# ftp://ftp.iucr.org/pub/cif_core.dic. The current version number is 2.4.    #
#                                                                            #
# Software is freely available for graphical display of the structure(s) in  #
# this CIF.  For information consult the CIF home page http://www.iucr.org/  #
# cif/home.html                                                              #
#                                                                            #
# This file may be used for bona fide research purposes within the           #
# scientific community so long as proper attribution is given to the journal # 
# article from which it was obtained.                                        #
#                                                                            #
##############################################################################
                                             
data_global
_audit_creation_method     'SHELXTL/PC'
_journal_data_validation_number     ?
_journal_date_recd_electronic     2009-10-29
_journal_date_accepted     2009-10-31
_journal_name_full     'Acta Crystallographica, Section E'
_journal_year     2009
_journal_volume     65
_journal_issue     12
_journal_page_first     o3041
_journal_page_last     o3042
_journal_paper_category     QO
_journal_coeditor_code     BT5124
_publ_contact_author_name     'Professor Dr S. Asath Bahadur'
_publ_contact_author_address
;
Department of Physics
Kalasalingam University
Anand Nagar
Krishnan Koil - 626 190
India.
;
_publ_contact_author_email     s_a_bahadur@yahoo.co.in
_publ_contact_author_fax     '+91 4563289322'
_publ_contact_author_phone     '+91 9942589442'
_publ_section_title
;
1,5-Dimethyl-3-oxo-2-phenyl-2,3-dihydro-1<i>H</i>-pyrazol-4-aminium
2-hydroxybenzoate
;
loop_
    _publ_author_name
    _publ_author_address
    'A. Chitradevi'
;Department of Physics
Sri Subramanya College of Engineering & Technology
Palani 624 615
India
;
    'S. Athimoolam'
;Department of Physics
University College of Engineering
Anna University Tirunelveli
Nagercoil 629 004
India
;
    'B. Sridhar'
;Laboratory of X-ray Crystallography
Indian Institute of Chemical Technology
Hyderabad 500 007
India
;
    'S. Asath Bahadur'
;Department of Physics
Kalasalingam University
Krishnan koil 626 190
India
;
data_I
_audit_creation_method     SHELXTL/PC
_chemical_name_systematic
;
1,5-dimethyl-3-oxo-2-phenyl-2,3-dihydro-1<i>H</i>-pyrazol-4-aminium
2-hydroxybenzoate
;
_chemical_name_common     '4-aminoantipyrene salicylic acid'
_chemical_formula_moiety     'C11 H14 N3 O +, C7 H5 O3 -'
_chemical_formula_sum     'C18 H19 N3 O4'
_chemical_formula_iupac     'C11 H14 N3 O +, C7 H5 O3 -'
_chemical_formula_weight     341.36
_chemical_melting_point     ?
_symmetry_cell_setting     monoclinic
_symmetry_space_group_name_H-M     'P 21/c'
_symmetry_space_group_name_Hall     '-P 2ybc'
loop_
    _symmetry_equiv_pos_as_xyz
    'x, y, z'
    '-x, y+1/2, -z+1/2'
    '-x, -y, -z'
    'x, -y-1/2, z-1/2'
_cell_length_a     8.3182(6)
_cell_length_b     23.3006(16)
_cell_length_c     8.8503(6)
_cell_angle_alpha     90.00
_cell_angle_beta     101.5170(10)
_cell_angle_gamma     90.00
_cell_volume     1680.8(2)
_cell_formula_units_Z     4
_cell_measurement_reflns_used     3884
_cell_measurement_theta_min     2.6
_cell_measurement_theta_max     23.9
_cell_measurement_temperature     293(2)
_exptl_crystal_description     'needle'
_exptl_crystal_colour     'light orange'
_exptl_crystal_size_max     0.24
_exptl_crystal_size_mid     0.13
_exptl_crystal_size_min     0.12
_exptl_crystal_density_diffrn     1.349
_exptl_crystal_density_meas     1.339
_exptl_crystal_density_method
;
flotation technique using a liquid-mixture of xylene and carbon tetrachloride
;
_exptl_crystal_F_000     720
_exptl_absorpt_coefficient_mu     0.097
_exptl_absorpt_correction_type     none
_exptl_absorpt_process_details     ?
_exptl_absorpt_correction_T_min     ?
_exptl_absorpt_correction_T_max     ?
_exptl_special_details
;
;
_diffrn_ambient_temperature     293(2)
_diffrn_radiation_type     MoK\a
_diffrn_radiation_wavelength     0.71073
_diffrn_radiation_source     'fine-focus sealed tube'
_diffrn_radiation_monochromator     graphite
_diffrn_measurement_device_type     'Bruker SMART APEX CCD area-detector'
_diffrn_measurement_method     \w
_diffrn_detector_area_resol_mean     ?
_diffrn_reflns_number     16025
_diffrn_reflns_av_R_equivalents     0.0197
_diffrn_reflns_av_sigmaI/netI     0.0127
_diffrn_reflns_theta_min     1.75
_diffrn_reflns_theta_max     25.00
_diffrn_reflns_theta_full     25.00
_diffrn_measured_fraction_theta_max     1.000
_diffrn_measured_fraction_theta_full     1.000
_diffrn_reflns_limit_h_min     -9
_diffrn_reflns_limit_h_max     9
_diffrn_reflns_limit_k_min     -27
_diffrn_reflns_limit_k_max     27
_diffrn_reflns_limit_l_min     -10
_diffrn_reflns_limit_l_max     10
_diffrn_standards_number     ?
_diffrn_standards_interval_count     ?
_diffrn_standards_interval_time     ?
_diffrn_standards_decay_%     ?
_refine_special_details
;
Refinement of <i>F</i>^2^ against ALL reflections. The weighted <i>R</i>-factor
<i>wR</i> and goodness of fit <i>S</i> are based on <i>F</i>^2^, conventional
<i>R</i>-factors <i>R</i> are based on <i>F</i>, with <i>F</i> set to zero for
negative <i>F</i>^2^. The threshold expression of <i>F</i>^2^ >
\s(<i>F</i>^2^) is used only for calculating <i>R</i>-factors(gt) <i>etc</i>.
and is not relevant to the choice of reflections for refinement.
<i>R</i>-factors based on <i>F</i>^2^ are statistically about twice as large
as those based on <i>F</i>, and <i>R</i>- factors based on ALL data will be
even larger.
;
_reflns_number_total     2959
_reflns_number_gt     2599
_reflns_threshold_expression     I>2\s(I)
_refine_ls_structure_factor_coef     Fsqd
_refine_ls_matrix_type     full
_refine_ls_R_factor_all     0.0458
_refine_ls_R_factor_gt     0.0408
_refine_ls_wR_factor_gt     0.1086
_refine_ls_wR_factor_ref     0.1130
_refine_ls_goodness_of_fit_ref     1.050
_refine_ls_restrained_S_all     1.050
_refine_ls_number_reflns     2959
_refine_ls_number_parameters     229
_refine_ls_number_restraints     0
_refine_ls_hydrogen_treatment     constr
_refine_ls_weighting_scheme     calc
_refine_ls_weighting_details
;
calc w=1/[\s^2^(Fo^2^)+(0.0515P)^2^+0.4777P] where P=(Fo^2^+2Fc^2^)/3
;
_atom_sites_solution_hydrogens     geom
_atom_sites_solution_primary     direct
_atom_sites_solution_secondary     difmap
_refine_ls_shift/su_max     ?
_refine_ls_shift/su_max_lt     0.001
_refine_ls_shift/su_mean     0.000
_refine_diff_density_max     0.177
_refine_diff_density_min     -0.180
_refine_ls_extinction_method     none
_refine_ls_extinction_coef     ?
loop_
    _atom_type_symbol
    _atom_type_description
    _atom_type_scat_dispersion_real
    _atom_type_scat_dispersion_imag
    _atom_type_scat_source
    'C' 'C' 0.0033 0.0016
                         'International Tables Vol C Tables 4.2.6.8 and 6.1.1.4'
    'H' 'H' 0.0000 0.0000
                         'International Tables Vol C Tables 4.2.6.8 and 6.1.1.4'
    'N' 'N' 0.0061 0.0033
                         'International Tables Vol C Tables 4.2.6.8 and 6.1.1.4'
    'O' 'O' 0.0106 0.0060
                         'International Tables Vol C Tables 4.2.6.8 and 6.1.1.4'
_computing_data_collection     'SMART (Bruker, 2001)'
_computing_cell_refinement     'SAINT (Bruker, 2001)'
_computing_data_reduction     'SAINT (Bruker, 2001)'
_computing_structure_solution     'SHELXTL/PC (Sheldrick, 2008)'
_computing_structure_refinement     'SHELXTL/PC (Sheldrick, 2008)'
_computing_molecular_graphics
;
Mercury (Macrae <i>et al.</i>,  2006 ) and PLATON (Spek, 2009)
;
_computing_publication_material     'SHELXTL/PC (Sheldrick, 2008)'
loop_
    _atom_site_type_symbol
    _atom_site_label
    _atom_site_fract_x
    _atom_site_fract_y
    _atom_site_fract_z
    _atom_site_U_iso_or_equiv
    _atom_site_adp_type
    _atom_site_calc_flag
    _atom_site_refinement_flags
    _atom_site_occupancy
    _atom_site_disorder_assembly
    _atom_site_disorder_group
    C C1 0.88415(19) 0.55024(6) 0.81347(17) 0.0448(3) Uani d . 1 . .
    C C11 1.0648(2) 0.54675(8) 0.8259(2) 0.0584(4) Uani d . 1 . .
    H H11A 1.0898 0.5168 0.7597 0.088 Uiso calc R 1 . .
    H H11C 1.1164 0.5385 0.9306 0.088 Uiso calc R 1 . .
    H H11B 1.1048 0.5827 0.7955 0.088 Uiso calc R 1 . .
    N N2 0.81742(15) 0.57725(6) 0.92231(15) 0.0484(3) Uani d . 1 . .
    C C22 0.8940(2) 0.62350(8) 1.0208(2) 0.0625(5) Uani d . 1 . .
    H H22A 1.0071 0.6143 1.0603 0.094 Uiso calc R 1 . .
    H H22B 0.8383 0.6285 1.1050 0.094 Uiso calc R 1 . .
    H H22C 0.8874 0.6584 0.9621 0.094 Uiso calc R 1 . .
    N N3 0.64810(15) 0.57811(6) 0.86977(15) 0.0496(3) Uani d . 1 . .
    C C4 0.60726(19) 0.54839(7) 0.73428(17) 0.0479(4) Uani d . 1 . .
    O O4 0.46461(14) 0.53935(6) 0.66452(14) 0.0662(4) Uani d . 1 . .
    C C5 0.75999(18) 0.53088(6) 0.70220(16) 0.0442(3) Uani d . 1 . .
    N N5 0.77414(16) 0.50034(6) 0.56334(14) 0.0508(3) Uani d . 1 . .
    H H5A 0.6744 0.4926 0.5091 0.076 Uiso calc R 1 . .
    H H5B 0.8286 0.4677 0.5883 0.076 Uiso calc R 1 . .
    H H5C 0.8281 0.5219 0.5071 0.076 Uiso calc R 1 . .
    C C31 0.54080(18) 0.60115(7) 0.96225(17) 0.0471(4) Uani d . 1 . .
    C C32 0.4479(2) 0.64820(8) 0.9101(2) 0.0619(5) Uani d . 1 . .
    H H32 0.4516 0.6640 0.8144 0.074 Uiso calc R 1 . .
    C C33 0.3485(2) 0.67208(9) 1.0009(3) 0.0743(6) Uani d . 1 . .
    H H33 0.2847 0.7040 0.9661 0.089 Uiso calc R 1 . .
    C C34 0.3436(2) 0.64892(10) 1.1417(2) 0.0697(6) Uani d . 1 . .
    H H34 0.2785 0.6657 1.2037 0.084 Uiso calc R 1 . .
    C C35 0.4341(2) 0.60110(10) 1.1917(2) 0.0680(5) Uani d . 1 . .
    H H35 0.4285 0.5850 1.2867 0.082 Uiso calc R 1 . .
    C C36 0.5338(2) 0.57665(8) 1.10183(19) 0.0588(4) Uani d . 1 . .
    H H36 0.5952 0.5441 1.1354 0.071 Uiso calc R 1 . .
    C C41 0.9974(3) 0.38422(8) 0.5503(2) 0.0628(5) Uani d . 1 . .
    C C42 1.0840(2) 0.34016(6) 0.47447(17) 0.0493(4) Uani d . 1 . .
    C C43 1.2516(2) 0.34179(8) 0.4878(2) 0.0653(5) Uani d . 1 . .
    H H43 1.3123 0.3703 0.5472 0.078 Uiso calc R 1 . .
    C C44 1.3309(3) 0.30161(12) 0.4140(3) 0.0940(8) Uani d . 1 . .
    H H44 1.4445 0.3022 0.4255 0.113 Uiso calc R 1 . .
    C C45 1.2386(5) 0.26065(11) 0.3230(3) 0.1051(10) Uani d . 1 . .
    H H45 1.2907 0.2340 0.2708 0.126 Uiso calc R 1 . .
    C C46 1.0744(4) 0.25848(9) 0.3083(3) 0.0926(8) Uani d . 1 . .
    H H46 1.0143 0.2309 0.2452 0.111 Uiso calc R 1 . .
    C C47 0.9954(3) 0.29676(8) 0.3861(2) 0.0652(5) Uani d . 1 . .
    O O41 1.0717(2) 0.42857(6) 0.60326(16) 0.0872(5) Uani d . 1 . .
    O O42 0.8508(2) 0.37591(8) 0.5565(2) 0.0980(5) Uani d . 1 . .
    O O43 0.8319(2) 0.29178(8) 0.3741(2) 0.1032(6) Uani d . 1 . .
    H H43A 0.8004 0.3156 0.4299 0.155 Uiso calc R 1 . .
loop_
    _atom_site_aniso_label
    _atom_site_aniso_U_11
    _atom_site_aniso_U_22
    _atom_site_aniso_U_33
    _atom_site_aniso_U_12
    _atom_site_aniso_U_13
    _atom_site_aniso_U_23
    C1 0.0488(8) 0.0453(8) 0.0415(8) 0.0025(6) 0.0118(6) -0.0012(6)
    C11 0.0492(9) 0.0706(11) 0.0555(10) 0.0023(8) 0.0105(8) -0.0107(8)
    N2 0.0448(7) 0.0555(8) 0.0444(7) -0.0020(6) 0.0080(5) -0.0119(6)
    C22 0.0581(10) 0.0703(11) 0.0590(10) -0.0100(8) 0.0115(8) -0.0230(9)
    N3 0.0436(7) 0.0609(8) 0.0443(7) 0.0016(6) 0.0088(5) -0.0139(6)
    C4 0.0489(9) 0.0531(9) 0.0406(8) 0.0024(7) 0.0066(7) -0.0087(7)
    O4 0.0479(7) 0.0914(9) 0.0559(7) 0.0057(6) 0.0025(5) -0.0288(6)
    C5 0.0494(9) 0.0454(8) 0.0383(7) 0.0036(6) 0.0098(6) -0.0049(6)
    N5 0.0518(7) 0.0569(8) 0.0437(7) 0.0071(6) 0.0095(6) -0.0109(6)
    C31 0.0440(8) 0.0532(9) 0.0450(8) -0.0031(7) 0.0109(6) -0.0134(7)
    C32 0.0641(11) 0.0649(11) 0.0595(10) 0.0077(9) 0.0191(8) -0.0014(8)
    C33 0.0668(12) 0.0720(12) 0.0878(15) 0.0153(10) 0.0244(11) -0.0116(11)
    C34 0.0518(10) 0.0900(14) 0.0725(12) -0.0073(10) 0.0244(9) -0.0326(11)
    C35 0.0634(11) 0.0938(15) 0.0514(10) -0.0145(11) 0.0225(9) -0.0117(10)
    C36 0.0611(10) 0.0660(11) 0.0508(9) -0.0003(8) 0.0149(8) -0.0047(8)
    C41 0.0865(14) 0.0587(11) 0.0490(9) 0.0174(10) 0.0277(9) 0.0136(8)
    C42 0.0662(10) 0.0418(8) 0.0419(8) 0.0044(7) 0.0153(7) 0.0065(6)
    C43 0.0689(12) 0.0627(11) 0.0668(11) 0.0065(9) 0.0199(9) 0.0089(9)
    C44 0.0935(17) 0.0945(17) 0.1083(19) 0.0351(14) 0.0544(15) 0.0320(15)
    C45 0.181(3) 0.0629(14) 0.0896(18) 0.0378(18) 0.071(2) 0.0077(13)
    C46 0.165(3) 0.0485(11) 0.0661(13) 0.0005(14) 0.0285(15) -0.0055(9)
    C47 0.0919(14) 0.0491(10) 0.0537(10) -0.0046(9) 0.0125(9) 0.0113(8)
    O41 0.1512(15) 0.0554(8) 0.0651(9) 0.0028(8) 0.0456(9) -0.0106(7)
    O42 0.0848(11) 0.1136(13) 0.1090(13) 0.0311(9) 0.0514(10) 0.0239(10)
    O43 0.0926(12) 0.0962(13) 0.1114(14) -0.0326(9) -0.0020(10) 0.0149(10)
_geom_special_details
;
All e.s.d.'s (except the e.s.d. in the dihedral angle between two l.s. planes)
are estimated using the full covariance matrix. The cell e.s.d.'s are taken
into account individually in the estimation of e.s.d.'s in distances, angles
and torsion angles; correlations between e.s.d.'s in cell parameters are only
used when they are defined by crystal symmetry. An approximate (isotropic)
treatment of cell e.s.d.'s is used for estimating e.s.d.'s involving l.s.
planes.
;
loop_
    _geom_bond_atom_site_label_1
    _geom_bond_atom_site_label_2
    _geom_bond_site_symmetry_2
    _geom_bond_distance
    _geom_bond_publ_flag
    C1 C5 . 1.354(2) ?
    C1 N2 . 1.3585(19) ?
    C1 C11 . 1.487(2) ?
    C11 H11A . 0.9600 ?
    C11 H11C . 0.9600 ?
    C11 H11B . 0.9600 ?
    N2 N3 . 1.3924(18) ?
    N2 C22 . 1.451(2) ?
    C22 H22A . 0.9600 ?
    C22 H22B . 0.9600 ?
    C22 H22C . 0.9600 ?
    N3 C4 . 1.3675(19) ?
    N3 C31 . 1.4306(19) ?
    C4 O4 . 1.2414(19) ?
    C4 C5 . 1.416(2) y
    C5 N5 . 1.4450(18) ?
    N5 H5A . 0.8900 ?
    N5 H5B . 0.8900 ?
    N5 H5C . 0.8900 ?
    C31 C32 . 1.367(2) ?
    C31 C36 . 1.373(2) ?
    C32 C33 . 1.380(3) ?
    C32 H32 . 0.9300 ?
    C33 C34 . 1.366(3) ?
    C33 H33 . 0.9300 ?
    C34 C35 . 1.368(3) ?
    C34 H34 . 0.9300 ?
    C35 C36 . 1.381(3) ?
    C35 H35 . 0.9300 ?
    C36 H36 . 0.9300 ?
    C41 O42 . 1.246(2) y
    C41 O41 . 1.247(2) y
    C41 C42 . 1.489(2) ?
    C42 C43 . 1.376(3) ?
    C42 C47 . 1.395(2) ?
    C43 C44 . 1.382(3) ?
    C43 H43 . 0.9300 ?
    C44 C45 . 1.379(4) ?
    C44 H44 . 0.9300 ?
    C45 C46 . 1.347(4) ?
    C45 H45 . 0.9300 ?
    C46 C47 . 1.372(3) ?
    C46 H46 . 0.9300 ?
    C47 O43 . 1.348(3) ?
    O43 H43A . 0.8200 ?
loop_
    _geom_angle_atom_site_label_1
    _geom_angle_atom_site_label_2
    _geom_angle_atom_site_label_3
    _geom_angle_site_symmetry_1
    _geom_angle_site_symmetry_3
    _geom_angle
    _geom_angle_publ_flag
    C5 C1 N2 . . 108.04(13) ?
    C5 C1 C11 . . 130.42(14) ?
    N2 C1 C11 . . 121.52(13) ?
    C1 C11 H11A . . 109.5 ?
    C1 C11 H11C . . 109.5 ?
    H11A C11 H11C . . 109.5 ?
    C1 C11 H11B . . 109.5 ?
    H11A C11 H11B . . 109.5 ?
    H11C C11 H11B . . 109.5 ?
    C1 N2 N3 . . 107.41(12) ?
    C1 N2 C22 . . 125.26(14) ?
    N3 N2 C22 . . 118.91(13) ?
    N2 C22 H22A . . 109.5 ?
    N2 C22 H22B . . 109.5 ?
    H22A C22 H22B . . 109.5 ?
    N2 C22 H22C . . 109.5 ?
    H22A C22 H22C . . 109.5 ?
    H22B C22 H22C . . 109.5 ?
    C4 N3 N2 . . 110.07(12) ?
    C4 N3 C31 . . 128.14(13) ?
    N2 N3 C31 . . 121.29(12) ?
    O4 C4 N3 . . 124.58(14) ?
    O4 C4 C5 . . 131.15(14) ?
    N3 C4 C5 . . 104.24(13) ?
    C1 C5 C4 . . 110.04(13) ?
    C1 C5 N5 . . 127.06(14) ?
    C4 C5 N5 . . 122.76(13) ?
    C5 N5 H5A . . 109.5 ?
    C5 N5 H5B . . 109.5 ?
    H5A N5 H5B . . 109.5 ?
    C5 N5 H5C . . 109.5 ?
    H5A N5 H5C . . 109.5 ?
    H5B N5 H5C . . 109.5 ?
    C32 C31 C36 . . 120.94(15) ?
    C32 C31 N3 . . 118.89(15) ?
    C36 C31 N3 . . 120.16(15) ?
    C31 C32 C33 . . 119.41(18) ?
    C31 C32 H32 . . 120.3 ?
    C33 C32 H32 . . 120.3 ?
    C34 C33 C32 . . 120.15(19) ?
    C34 C33 H33 . . 119.9 ?
    C32 C33 H33 . . 119.9 ?
    C33 C34 C35 . . 120.15(17) ?
    C33 C34 H34 . . 119.9 ?
    C35 C34 H34 . . 119.9 ?
    C34 C35 C36 . . 120.29(18) ?
    C34 C35 H35 . . 119.9 ?
    C36 C35 H35 . . 119.9 ?
    C31 C36 C35 . . 119.02(18) ?
    C31 C36 H36 . . 120.5 ?
    C35 C36 H36 . . 120.5 ?
    O42 C41 O41 . . 121.88(19) y
    O42 C41 C42 . . 118.59(19) ?
    O41 C41 C42 . . 119.52(19) ?
    C43 C42 C47 . . 118.73(17) ?
    C43 C42 C41 . . 121.05(17) ?
    C47 C42 C41 . . 120.21(18) ?
    C42 C43 C44 . . 120.8(2) ?
    C42 C43 H43 . . 119.6 ?
    C44 C43 H43 . . 119.6 ?
    C45 C44 C43 . . 118.8(2) ?
    C45 C44 H44 . . 120.6 ?
    C43 C44 H44 . . 120.6 ?
    C46 C45 C44 . . 121.2(2) ?
    C46 C45 H45 . . 119.4 ?
    C44 C45 H45 . . 119.4 ?
    C45 C46 C47 . . 120.4(2) ?
    C45 C46 H46 . . 119.8 ?
    C47 C46 H46 . . 119.8 ?
    O43 C47 C46 . . 118.8(2) ?
    O43 C47 C42 . . 121.22(18) ?
    C46 C47 C42 . . 120.0(2) ?
    C47 O43 H43A . . 109.5 ?
loop_
    _geom_torsion_atom_site_label_1
    _geom_torsion_atom_site_label_2
    _geom_torsion_atom_site_label_3
    _geom_torsion_atom_site_label_4
    _geom_torsion_site_symmetry_1
    _geom_torsion_site_symmetry_2
    _geom_torsion_site_symmetry_3
    _geom_torsion_site_symmetry_4
    _geom_torsion
    _geom_torsion_publ_flag
    C5 C1 N2 N3 . . . . -4.57(17) ?
    C11 C1 N2 N3 . . . . 174.07(14) ?
    C5 C1 N2 C22 . . . . -151.94(16) ?
    C11 C1 N2 C22 . . . . 26.7(2) ?
    C1 N2 N3 C4 . . . . 4.24(17) ?
    C22 N2 N3 C4 . . . . 154.04(15) ?
    C1 N2 N3 C31 . . . . 176.75(14) ?
    C22 N2 N3 C31 . . . . -33.5(2) ?
    N2 N3 C4 O4 . . . . 176.11(16) ?
    C31 N3 C4 O4 . . . . 4.2(3) ?
    N2 N3 C4 C5 . . . . -2.15(17) ?
    C31 N3 C4 C5 . . . . -174.00(15) ?
    N2 C1 C5 C4 . . . . 3.34(18) ?
    C11 C1 C5 C4 . . . . -175.14(16) ?
    N2 C1 C5 N5 . . . . 179.12(14) ?
    C11 C1 C5 N5 . . . . 0.6(3) ?
    O4 C4 C5 C1 . . . . -178.80(18) ?
    N3 C4 C5 C1 . . . . -0.71(18) ?
    O4 C4 C5 N5 . . . . 5.2(3) ?
    N3 C4 C5 N5 . . . . -176.71(14) ?
    C4 N3 C31 C32 . . . . -72.0(2) ?
    N2 N3 C31 C32 . . . . 116.97(17) ?
    C4 N3 C31 C36 . . . . 108.9(2) ?
    N2 N3 C31 C36 . . . . -62.1(2) y
    C36 C31 C32 C33 . . . . 1.5(3) ?
    N3 C31 C32 C33 . . . . -177.62(17) ?
    C31 C32 C33 C34 . . . . 0.2(3) ?
    C32 C33 C34 C35 . . . . -1.6(3) ?
    C33 C34 C35 C36 . . . . 1.4(3) ?
    C32 C31 C36 C35 . . . . -1.7(3) ?
    N3 C31 C36 C35 . . . . 177.43(15) ?
    C34 C35 C36 C31 . . . . 0.2(3) ?
    O42 C41 C42 C43 . . . . -168.40(17) ?
    O41 C41 C42 C43 . . . . 12.8(2) y
    O42 C41 C42 C47 . . . . 12.6(2) ?
    O41 C41 C42 C47 . . . . -166.22(16) ?
    C47 C42 C43 C44 . . . . 0.6(3) ?
    C41 C42 C43 C44 . . . . -178.37(17) ?
    C42 C43 C44 C45 . . . . 1.8(3) ?
    C43 C44 C45 C46 . . . . -1.6(4) ?
    C44 C45 C46 C47 . . . . -1.0(4) ?
    C45 C46 C47 O43 . . . . -177.1(2) ?
    C45 C46 C47 C42 . . . . 3.4(3) ?
    C43 C42 C47 O43 . . . . 177.36(17) ?
    C41 C42 C47 O43 . . . . -3.6(2) ?
    C43 C42 C47 C46 . . . . -3.2(3) ?
    C41 C42 C47 C46 . . . . 175.77(16) ?
loop_
    _geom_hbond_atom_site_label_D
    _geom_hbond_atom_site_label_H
    _geom_hbond_atom_site_label_A
    _geom_hbond_site_symmetry_A
    _geom_hbond_distance_DH
    _geom_hbond_distance_HA
    _geom_hbond_distance_DA
    _geom_hbond_angle_DHA
    N5 H5A O4 3_666 0.89 1.88 2.696(2) 151.1
    N5 H5B O41 . 0.89 2.20 2.949(2) 141.8
    N5 H5B O42 . 0.89 2.17 2.972(2) 149.6
    N5 H5C O41 3_766 0.89 1.82 2.705(2) 174.9
    O43 H43A O42 . 0.82 1.79 2.524(3) 147.5
