# Supplementary material for: 1,5-Dimethyl-3-oxo-2-phenyl-2,3-di­hy­dro-1H-pyrazol-4-aminium 2-hydroxy­benzoate
Source: Acta Crystallogr Sect E Struct Rep Online. 2009 Nov 7;65(Pt 12):o3041–2. doi: 10.1107/S1600536809045760 (PMC2971850; doi:10.1107/S1600536809045760)
Supplement: Supplementary file 2 [file e-65-o3041-Isup2.hkl]

#
# h,k,l, Fc-squared, Fo-squared, sigma(Fo-squared) and status flag
#
data_I
_shelx_title ' AA64 in P2(1)/c'
_shelx_refln_list_code          4
_shelx_F_calc_maximum      143.39
_exptl_crystal_F_000       720.00
_reflns_d_resolution_high  0.8410
 
loop_
 _symmetry_equiv_pos_as_xyz
 'x, y, z'
 '-x, y+1/2, -z+1/2'
 '-x, -y, -z'
 'x, -y-1/2, z-1/2'
 
_cell_length_a     8.3182
_cell_length_b    23.3006
_cell_length_c     8.8503
_cell_angle_alpha  90.000
_cell_angle_beta  101.517
_cell_angle_gamma  90.000
 
_shelx_F_squared_multiplier     1.000
 
loop_
 _refln_index_h
 _refln_index_k
 _refln_index_l
 _refln_F_squared_calc
 _refln_F_squared_meas
 _refln_F_squared_sigma
 _refln_observed_status
   1   0   0     1356.55     1179.16     19.36 o
   2   0   0     1132.35     1189.29     11.97 o
   3   0   0     1167.27     1271.78     12.88 o
   4   0   0      142.19      150.16      2.89 o
   5   0   0        0.30        0.00      0.50 o
   6   0   0        8.01       13.45      0.96 o
   7   0   0       71.64       66.30      2.14 o
   8   0   0        0.00        1.54      0.76 o
   9   0   0      123.01      125.04      3.37 o
   1   1   0     1665.80     1617.17     12.22 o
   2   1   0      778.83      697.33      5.46 o
   3   1   0        3.23        2.05      0.22 o
   4   1   0      889.96      902.08      7.26 o
   5   1   0      292.42      314.22      3.26 o
   6   1   0        0.95        2.15      0.44 o
   7   1   0      119.06      111.87      1.96 o
   8   1   0       27.43       20.12      0.98 o
   9   1   0        1.16        0.69      0.62 o
   0   2   0     3714.23     3651.48     75.53 o
   1   2   0     1582.33     1519.88     10.72 o
   2   2   0      904.05      930.32      7.18 o
   3   2   0     1879.42     1912.21     14.55 o
   4   2   0       14.05       14.50      0.61 o
   5   2   0        2.55        0.65      0.26 o
   6   2   0      223.90      197.49      2.82 o
   7   2   0       67.73       56.07      1.38 o
   8   2   0        2.42        4.64      0.62 o
   9   2   0        4.01        5.96      0.80 o
   1   3   0     2136.98     2107.34     14.77 o
   2   3   0      326.59      382.41      2.92 o
   3   3   0       70.77       80.51      1.02 o
   4   3   0       96.96       78.91      1.33 o
   5   3   0      273.81      277.74      2.77 o
   6   3   0       40.36       43.99      1.13 o
   7   3   0       11.79        6.76      0.64 o
   8   3   0       19.76       11.83      0.94 o
   9   3   0        6.85       11.74      1.01 o
   0   4   0     3017.15     3148.30     30.91 o
   1   4   0      795.95      719.65      5.94 o
   2   4   0     2713.15     2587.52     18.07 o
   3   4   0        5.23        3.57      0.23 o
   4   4   0      772.86      769.95      6.33 o
   5   4   0       75.81       61.56      1.03 o
   6   4   0      102.65      120.42      1.92 o
   7   4   0       47.91       67.90      1.50 o
   8   4   0       10.40       10.77      0.90 o
   9   4   0       15.44       13.92      1.08 o
   1   5   0     7911.83     7943.90    151.00 o
   2   5   0     1215.17     1071.43      7.68 o
   3   5   0       93.99       82.96      0.92 o
   4   5   0      118.95      138.37      1.89 o
   5   5   0      488.94      526.57      4.68 o
   6   5   0      108.19      117.09      1.85 o
   7   5   0        2.35        5.06      0.70 o
   8   5   0        0.08       -0.45      0.53 o
   9   5   0        8.81       13.13      1.03 o
   0   6   0     1244.46     1323.93     13.21 o
   1   6   0      284.22      279.96      2.19 o
   2   6   0     3626.07     3481.07     24.21 o
   3   6   0      343.43      344.30      2.78 o
   4   6   0      138.10      170.41      1.66 o
   5   6   0        0.08       -0.05      0.29 o
   6   6   0       55.03       49.57      1.80 o
   7   6   0       31.90       30.15      1.23 o
   8   6   0       19.05       15.55      1.03 o
   9   6   0        9.34        9.97      1.03 o
   1   7   0       54.64       34.53      0.46 o
   2   7   0       28.79       36.24      0.52 o
   3   7   0      171.59      209.95      2.43 o
   4   7   0       12.01        8.66      0.33 o
   5   7   0       91.31       77.11      2.18 o
   6   7   0       12.57       12.12      0.82 o
   7   7   0      399.60      390.71      4.99 o
   8   7   0       91.50       84.62      3.34 o
   9   7   0        4.22        4.62      0.81 o
   0   8   0      922.73     1026.83     10.42 o
   1   8   0      644.96      610.86      4.53 o
   2   8   0      385.18      392.74      3.34 o
   3   8   0      242.65      220.79      1.96 o
   4   8   0      276.45      291.39      2.55 o
   5   8   0        3.96        4.60      0.50 o
   6   8   0       64.56       79.58      1.77 o
   7   8   0       72.52       69.51      2.84 o
   8   8   0        6.22        6.70      0.83 o
   9   8   0       18.37       23.08      1.46 o
   1   9   0       11.88       20.06      0.49 o
   2   9   0     1085.62     1110.73      8.64 o
   3   9   0      891.95      938.25      6.95 o
   4   9   0       24.21       18.36      0.56 o
   5   9   0       32.43       32.45      1.35 o
   6   9   0       19.24       21.19      0.87 o
   7   9   0      491.79      486.20      5.90 o
   8   9   0       44.86       36.82      1.42 o
   9   9   0        9.02       11.83      1.04 o
   0  10   0      892.13      982.26     10.07 o
   1  10   0        2.82        5.06      0.29 o
   2  10   0       58.92       53.21      0.83 o
   3  10   0        0.06       -0.20      0.22 o
   4  10   0      258.65      259.26      2.68 o
   5  10   0      331.80      321.75      3.57 o
   6  10   0      218.52      212.14      3.75 o
   7  10   0       40.64       42.61      1.94 o
   8  10   0        4.38        3.88      0.71 o
   9  10   0        8.85       12.06      1.00 o
   1  11   0     1640.41     1637.51     12.44 o
   2  11   0     2140.41     2246.40     17.01 o
   3  11   0      361.35      362.26      3.33 o
   4  11   0       53.27       49.84      1.25 o
   5  11   0        0.51        0.85      0.43 o
   6  11   0        9.23       13.73      0.77 o
   7  11   0        0.33        1.57      0.65 o
   8  11   0       14.92       17.38      1.09 o
   0  12   0        2.00        1.11      0.32 o
   1  12   0      443.83      484.36      3.83 o
   2  12   0      498.98      502.64      4.31 o
   3  12   0       41.59       22.54      0.64 o
   4  12   0       50.29       50.79      0.94 o
   5  12   0        0.00        0.18      0.47 o
   6  12   0        5.44        4.63      0.76 o
   7  12   0      154.06      147.40      2.70 o
   8  12   0       20.82       17.56      1.13 o
   1  13   0      115.33      124.90      1.36 o
   2  13   0      378.03      366.12      3.36 o
   3  13   0       90.96       91.61      1.27 o
   4  13   0       86.87       93.65      2.63 o
   5  13   0       91.85      100.06      1.69 o
   6  13   0        9.95       15.82      1.14 o
   7  13   0       48.74       50.47      1.89 o
   8  13   0        0.43        0.74      0.61 o
   0  14   0       78.48       77.11      1.39 o
   1  14   0       92.67      105.55      1.23 o
   2  14   0      298.89      296.93      2.86 o
   3  14   0        3.27        2.71      0.35 o
   4  14   0       18.56       19.73      0.76 o
   5  14   0       10.85       10.41      0.69 o
   6  14   0       90.15       92.25      1.96 o
   7  14   0        5.54        4.24      0.73 o
   8  14   0        6.57        7.79      1.03 o
   1  15   0       13.37       15.72      0.53 o
   2  15   0       11.59       14.49      0.54 o
   3  15   0       52.06       56.35      1.24 o
   4  15   0        8.49        5.71      0.52 o
   5  15   0       29.73       28.69      0.99 o
   6  15   0       20.13       23.98      1.01 o
   7  15   0       33.81       37.79      1.38 o
   8  15   0        1.24        2.90      0.82 o
   0  16   0        1.27        4.35      0.47 o
   1  16   0      615.38      638.48      5.90 o
   2  16   0        7.49        6.72      0.47 o
   3  16   0       11.06       10.72      0.52 o
   4  16   0       76.96       68.18      1.35 o
   5  16   0       17.55       16.36      0.80 o
   6  16   0       12.05       10.46      0.77 o
   7  16   0        3.28        5.61      0.92 o
   1  17   0       89.50       83.46      1.28 o
   2  17   0        0.31        1.29      0.33 o
   3  17   0       54.88       49.77      1.02 o
   4  17   0        1.56        2.36      0.46 o
   5  17   0       10.17        5.84      0.61 o
   6  17   0        1.04        1.28      0.53 o
   7  17   0       74.26       73.06      2.18 o
   0  18   0        0.11       -0.04      0.40 o
   1  18   0       59.89       59.37      1.17 o
   2  18   0       22.71       23.54      0.72 o
   3  18   0        4.13        4.37      0.44 o
   4  18   0       11.11       15.50      0.76 o
   5  18   0       17.80       22.86      0.95 o
   6  18   0       48.69       49.48      1.39 o
   7  18   0        1.15        1.30      0.70 o
   1  19   0        1.38        2.11      0.38 o
   2  19   0       17.85       14.10      0.61 o
   3  19   0       50.67       46.41      1.03 o
   4  19   0        1.55        1.99      0.47 o
   5  19   0       39.08       37.52      1.18 o
   6  19   0        1.58        3.15      0.66 o
   7  19   0       11.77       15.71      1.23 o
   0  20   0       97.32      100.76      3.08 o
   1  20   0       23.85       21.72      0.82 o
   2  20   0       40.20       38.65      1.27 o
   3  20   0        0.00       -0.38      0.45 o
   4  20   0       11.16       10.52      0.72 o
   5  20   0        0.78        1.10      0.51 o
   6  20   0       27.24       34.31      1.36 o
   1  21   0        1.75        1.66      0.42 o
   2  21   0       12.44       12.41      0.64 o
   3  21   0       20.34       18.33      0.74 o
   4  21   0       15.74       16.55      0.83 o
   5  21   0        5.73       10.81      0.99 o
   6  21   0        4.11        3.28      0.76 o
   0  22   0      111.18      112.18      3.50 o
   1  22   0      158.13      164.67      2.36 o
   2  22   0        7.59        7.28      0.62 o
   3  22   0       16.96       14.54      0.77 o
   4  22   0       24.18       27.31      1.11 o
   5  22   0        0.56        0.62      0.66 o
   1  23   0       69.79       69.84      1.88 o
   2  23   0        8.63        9.30      0.75 o
   3  23   0        0.05        0.10      0.41 o
   4  23   0        8.07       10.31      0.98 o
   5  23   0       14.48       16.30      1.16 o
   0  24   0      194.14      199.20      4.79 o
   1  24   0       70.53       81.20      2.06 o
   2  24   0        5.50        6.15      0.77 o
   3  24   0        0.91        1.37      0.71 o
   4  24   0        1.81        1.29      0.95 o
   1  25   0       11.57       11.97      1.00 o
   2  25   0        3.71        4.08      0.78 o
   3  25   0       15.67       18.54      2.54 o
   4  25   0        3.54        3.60      1.48 o
   0  26   0      114.33      111.62      3.59 o
   1  26   0        2.10        3.17      0.74 o
   2  26   0        1.02        0.16      0.59 o
   3  26   0        0.11       -0.81      0.81 o
   1  27   0       20.19       20.86      1.23 o
   2  27   0        0.41        0.14      0.86 o
  -9   1   1        7.86       10.19      0.94 o
  -8   1   1       33.79       33.06      1.16 o
  -7   1   1      252.25      231.61      3.05 o
  -6   1   1      327.94      331.39      3.73 o
  -5   1   1     1067.23     1073.62     10.24 o
  -4   1   1     1514.93     1666.30     12.87 o
  -3   1   1      771.17      863.29      6.32 o
  -2   1   1        0.13        4.53      0.19 o
  -1   1   1        4.47        8.67      0.17 o
   0   1   1       57.24       80.54      0.72 o
   1   1   1    18184.99    17930.57    123.47 o
   2   1   1     3080.65     2993.36     20.84 o
   3   1   1      342.95      390.60      3.12 o
   4   1   1      358.03      381.16      3.17 o
   5   1   1      144.08      161.66      1.91 o
   6   1   1       17.53       17.38      0.76 o
   7   1   1      108.35      109.36      1.96 o
   8   1   1       39.03       41.21      1.30 o
   9   1   1        0.09       -0.68      0.52 o
  -9   2   1       15.86       16.91      1.11 o
  -8   2   1        0.04        0.00      0.46 o
  -7   2   1      190.48      180.78      2.58 o
  -6   2   1      114.04      116.50      1.85 o
  -5   2   1      402.54      457.77      4.22 o
  -4   2   1     1998.12     2159.70     16.50 o
  -3   2   1      328.94      314.64      2.76 o
  -2   2   1     4335.54     4170.78     33.34 o
  -1   2   1        8.88        4.61      0.16 o
   0   2   1     2176.87     2112.73     16.90 o
   1   2   1        5.87        4.11      0.16 o
   2   2   1     1827.37     1769.82     14.47 o
   3   2   1        0.84        0.71      0.18 o
   4   2   1     1720.28     1975.55     15.04 o
   5   2   1      158.93      164.16      1.93 o
   6   2   1       95.78       91.59      1.88 o
   7   2   1        9.09        6.23      0.65 o
   8   2   1        0.43       -0.08      0.48 o
   9   2   1        1.28        0.41      0.68 o
  -9   3   1       47.21       57.74      1.79 o
  -8   3   1       16.89       16.36      1.02 o
  -7   3   1       15.86       13.29      0.79 o
  -6   3   1       87.92       85.98      2.05 o
  -5   3   1        0.59        2.99      0.34 o
  -4   3   1      512.52      602.33      5.06 o
  -3   3   1      361.36      402.82      3.73 o
  -2   3   1      378.15      342.97      2.63 o
  -1   3   1     9171.60     9320.85     64.37 o
   0   3   1       28.13       57.57      0.58 o
   1   3   1     4309.43     4456.92     30.83 o
   2   3   1      254.71      280.58      2.13 o
   3   3   1      727.45      745.34      5.58 o
   4   3   1      239.56      221.03      2.04 o
   5   3   1       15.05       13.58      0.87 o
   6   3   1        5.94        6.93      0.59 o
   7   3   1      226.34      221.74      3.03 o
   8   3   1        6.58        6.14      0.78 o
   9   3   1       35.11       45.65      1.62 o
  -9   4   1       30.34       30.12      1.40 o
  -8   4   1      278.57      288.42      4.32 o
  -7   4   1      348.10      323.89      3.85 o
  -6   4   1       34.05       36.54      1.01 o
  -5   4   1        0.10        0.07      0.37 o
  -4   4   1      100.87      128.99      1.49 o
  -3   4   1       32.40       49.25      0.78 o
  -2   4   1     2247.18     2182.65     15.29 o
  -1   4   1     7233.99     7690.12     53.15 o
   0   4   1      542.70      504.93      3.93 o
   1   4   1     2160.03     2075.31     15.46 o
   2   4   1     5696.88     5928.43     40.93 o
   3   4   1      228.11      220.25      1.96 o
   4   4   1      375.47      386.94      3.24 o
   5   4   1       34.63       36.19      0.96 o
   6   4   1      127.76      138.68      2.33 o
   7   4   1        1.43        3.51      0.59 o
   8   4   1       50.11       49.55      1.59 o
   9   4   1       12.29       11.61      1.00 o
  -9   5   1       24.37       21.30      1.20 o
  -8   5   1        4.86        6.64      0.82 o
  -7   5   1        6.09        5.51      0.73 o
  -6   5   1        8.14        8.01      0.73 o
  -5   5   1       24.84       30.85      0.79 o
  -4   5   1       64.71       74.57      1.05 o
  -3   5   1       80.80       71.10      0.81 o
  -2   5   1      605.37      505.72      3.79 o
  -1   5   1      557.68      607.29      4.43 o
   0   5   1    12319.90    11759.08     93.69 o
   1   5   1     1226.13     1204.99      8.55 o
   2   5   1       66.57       43.33      0.63 o
   3   5   1     2498.92     2468.55     17.38 o
   4   5   1      897.40      920.45      6.91 o
   5   5   1      224.14      227.87      4.07 o
   6   5   1        6.25        4.66      0.53 o
   7   5   1      153.54      142.87      2.61 o
   8   5   1       21.33       20.83      1.17 o
   9   5   1       19.39       24.47      1.34 o
  -9   6   1        1.04        1.81      0.67 o
  -8   6   1       12.77       11.03      0.89 o
  -7   6   1       23.60       25.03      1.13 o
  -6   6   1        0.07       -0.46      0.39 o
  -5   6   1        2.57        1.56      0.30 o
  -4   6   1       99.76       87.61      1.26 o
  -3   6   1       17.71       14.19      0.38 o
  -2   6   1      957.86      936.19      7.24 o
  -1   6   1      947.29      954.97      6.84 o
   0   6   1    20561.04    20621.25    180.94 o
   1   6   1        0.47        2.37      0.44 o
   2   6   1      357.43      352.20      2.98 o
   3   6   1      204.13      197.58      1.84 o
   4   6   1      592.37      575.36      4.55 o
   5   6   1       34.25       26.57      0.73 o
   6   6   1        0.52        0.95      0.44 o
   7   6   1       11.65       12.88      1.25 o
   8   6   1        7.76        8.67      0.88 o
   9   6   1        1.51        2.46      0.92 o
  -9   7   1        8.78       12.06      1.02 o
  -8   7   1        2.89        3.84      0.73 o
  -7   7   1       72.02       64.95      1.69 o
  -6   7   1       21.30       20.55      0.95 o
  -5   7   1        3.69        1.41      0.30 o
  -4   7   1       54.04       46.32      0.68 o
  -3   7   1      308.69      334.70      2.73 o
  -2   7   1     4231.47     4345.90     32.16 o
  -1   7   1       63.91       66.78      0.72 o
   0   7   1      364.93      337.38      2.61 o
   1   7   1        3.29        2.72      0.27 o
   2   7   1       27.69       19.37      0.40 o
   3   7   1      690.78      745.79      5.65 o
   4   7   1      189.43      181.10      1.82 o
   5   7   1      173.02      178.32      3.98 o
   6   7   1        2.51        3.95      0.75 o
   7   7   1        9.33        9.40      0.82 o
   8   7   1        0.14        0.87      0.60 o
   9   7   1        0.03        0.28      0.68 o
  -9   8   1       14.96       12.09      1.02 o
  -8   8   1       42.36       42.20      1.49 o
  -7   8   1       46.69       37.94      1.33 o
  -6   8   1      351.01      328.91      3.67 o
  -5   8   1       12.95        8.39      0.52 o
  -4   8   1       33.73       35.26      0.67 o
  -3   8   1      140.52      144.83      1.57 o
  -2   8   1     1559.08     1558.32     11.87 o
  -1   8   1      892.33      859.35      6.25 o
   0   8   1      926.23      989.70      7.13 o
   1   8   1     5036.37     4925.48     34.04 o
   2   8   1     1543.01     1565.01     11.16 o
   3   8   1      689.02      752.79      5.72 o
   4   8   1      278.87      291.73      2.62 o
   5   8   1       27.98       29.49      0.87 o
   6   8   1      373.11      343.51     10.69 o
   7   8   1        4.29        2.18      0.61 o
   8   8   1       45.82       49.25      1.79 o
   9   8   1        0.78        1.48      1.19 o
  -9   9   1        3.01        4.73      0.80 o
  -8   9   1       18.06       17.38      1.08 o
  -7   9   1       56.63       62.84      2.56 o
  -6   9   1      491.55      480.83      4.97 o
  -5   9   1      111.11      104.02      1.64 o
  -4   9   1        0.66        0.29      0.23 o
  -3   9   1        5.97       10.64      1.08 o
  -2   9   1      429.06      462.86      3.89 o
  -1   9   1      222.20      213.26      1.84 o
   0   9   1     1373.15     1281.21      9.16 o
   1   9   1       56.20       54.63      0.73 o
   2   9   1      498.32      526.68      4.08 o
   3   9   1      186.04      182.66      1.75 o
   4   9   1       71.88       65.98      0.99 o
   5   9   1     1136.15     1139.40     14.74 o
   6   9   1      118.30      114.70      1.91 o
   7   9   1       54.56       50.94      1.87 o
   8   9   1        2.14        3.72      0.81 o
  -9  10   1        0.90        0.65      0.63 o
  -8  10   1        0.23        0.70      0.58 o
  -7  10   1       42.59       41.47      1.44 o
  -6  10   1       13.46       13.32      0.75 o
  -5  10   1       11.58       13.37      0.65 o
  -4  10   1       16.06       15.86      0.53 o
  -3  10   1     1121.21     1182.94      9.30 o
  -2  10   1      194.41      217.79      2.12 o
  -1  10   1      217.40      225.79      1.94 o
   0  10   1      580.25      574.94      4.35 o
   1  10   1      165.64      178.03      1.64 o
   2  10   1     1150.88     1172.45      8.55 o
   3  10   1       87.81      106.50      1.22 o
   4  10   1      736.98      750.13     13.58 o
   5  10   1       59.49       53.50      1.25 o
   6  10   1      169.93      163.03      2.38 o
   7  10   1       13.13       14.18      0.93 o
   8  10   1        0.00       -0.29      0.57 o
  -9  11   1        7.18       10.63      1.00 o
  -8  11   1       24.63       34.58      1.45 o
  -7  11   1      182.49      156.73      3.04 o
  -6  11   1       76.80       63.95      1.88 o
  -5  11   1       98.86       99.00      1.65 o
  -4  11   1       52.38       50.90      0.96 o
  -3  11   1       14.26       21.07      0.58 o
  -2  11   1       20.30       24.14      0.59 o
  -1  11   1      713.27      723.56      5.44 o
   0  11   1      180.38      210.28      1.87 o
   1  11   1      308.80      300.13      2.51 o
   2  11   1      165.14      176.31      1.69 o
   3  11   1      153.34      145.43      1.53 o
   4  11   1       65.87       57.54      1.05 o
   5  11   1       34.04       42.45      1.12 o
   6  11   1      145.38      132.81      2.27 o
   7  11   1       46.58       42.19      1.64 o
   8  11   1        1.66        2.93      0.78 o
  -8  12   1        9.20        6.44      0.84 o
  -7  12   1       16.39       19.23      1.09 o
  -6  12   1      123.98      125.41      2.32 o
  -5  12   1      253.09      231.38      2.86 o
  -4  12   1       23.13       25.95      0.71 o
  -3  12   1       22.26       31.43      0.71 o
  -2  12   1      134.98      149.78      1.69 o
  -1  12   1       65.04       74.20      1.94 o
   0  12   1       96.73      104.39      1.33 o
   1  12   1       10.50       11.22      0.38 o
   2  12   1        3.91        5.91      0.41 o
   3  12   1      184.64      200.99      2.16 o
   4  12   1      159.47      171.12      2.63 o
   5  12   1      147.87      127.01      2.85 o
   6  12   1        1.18        3.04      0.58 o
   7  12   1        9.55        9.59      1.00 o
   8  12   1        2.65        2.03      0.98 o
  -8  13   1       32.90       39.30      1.51 o
  -7  13   1      116.59      114.46      2.34 o
  -6  13   1      850.47      851.83     13.45 o
  -5  13   1       72.75       67.70      1.83 o
  -4  13   1       11.93       11.28      0.53 o
  -3  13   1       28.54       23.52      0.63 o
  -2  13   1       51.60       55.63      0.91 o
  -1  13   1      284.78      292.96      2.54 o
   0  13   1      127.62      141.28      1.47 o
   1  13   1     1044.08     1061.11      8.38 o
   2  13   1       57.76       49.07      0.87 o
   3  13   1       49.70       50.59      0.93 o
   4  13   1       25.52       23.70      0.81 o
   5  13   1      139.62      140.85      2.36 o
   6  13   1      217.26      211.22      3.31 o
   7  13   1       10.41       14.45      1.13 o
   8  13   1        1.68        0.01      0.95 o
  -8  14   1        0.62        0.46      0.62 o
  -7  14   1       30.91       28.63      1.24 o
  -6  14   1       11.68       12.02      0.81 o
  -5  14   1        4.40        3.71      0.54 o
  -4  14   1       57.16       54.82      1.18 o
  -3  14   1        2.38        3.08      0.35 o
  -2  14   1      101.37       88.89      1.36 o
  -1  14   1      616.70      582.76      4.59 o
   0  14   1       63.89       74.83      0.98 o
   1  14   1      215.85      233.87      2.18 o
   2  14   1      990.08     1035.61      8.34 o
   3  14   1       55.69       54.28      1.01 o
   4  14   1        3.47        4.60      0.47 o
   5  14   1        3.58        4.21      0.54 o
   6  14   1       11.75        9.15      0.81 o
   7  14   1       15.89       12.53      1.08 o
   8  14   1        0.94        1.24      0.70 o
  -8  15   1        0.87        1.32      0.64 o
  -7  15   1        8.73        8.60      0.87 o
  -6  15   1       32.18       36.31      1.15 o
  -5  15   1      172.64      160.91      2.33 o
  -4  15   1        0.01        0.46      0.37 o
  -3  15   1       36.87       35.35      1.05 o
  -2  15   1      100.60       99.79      1.37 o
  -1  15   1      112.60       97.75      1.33 o
   0  15   1      154.78      146.95      1.58 o
   1  15   1       82.92       91.63      1.16 o
   2  15   1       27.91       26.33      0.72 o
   3  15   1       17.54       17.59      0.62 o
   4  15   1       11.67       11.03      0.66 o
   5  15   1        4.64        2.79      0.53 o
   6  15   1       32.32       33.05      1.30 o
   7  15   1       12.18        9.97      1.03 o
  -8  16   1        7.75        7.52      0.88 o
  -7  16   1        1.12        0.55      0.64 o
  -6  16   1        0.65        1.48      0.50 o
  -5  16   1      193.13      196.06      3.04 o
  -4  16   1       17.26       18.44      0.78 o
  -3  16   1       95.68       95.41      1.44 o
  -2  16   1      115.44      107.66      1.90 o
  -1  16   1      136.36      129.42      1.62 o
   0  16   1      131.05      125.26      4.35 o
   1  16   1      128.75      122.61      1.67 o
   2  16   1       52.00       56.68      1.09 o
   3  16   1        0.19        0.20      0.30 o
   4  16   1        0.59        0.08      0.37 o
   5  16   1        7.60        7.12      0.81 o
   6  16   1      234.53      238.49      3.52 o
   7  16   1       20.40       23.97      1.40 o
  -7  17   1        0.29       -0.49      0.54 o
  -6  17   1       13.38       11.15      0.78 o
  -5  17   1        5.64        6.87      0.65 o
  -4  17   1      121.07      129.37      3.71 o
  -3  17   1      102.85      105.26      1.54 o
  -2  17   1       34.45       31.79      0.81 o
  -1  17   1       50.13       51.46      0.97 o
   0  17   1       38.95       45.65      1.30 o
   1  17   1        1.32        2.79      0.37 o
   2  17   1       62.15       67.95      1.28 o
   3  17   1       14.11       14.59      0.62 o
   4  17   1        1.33        2.46      0.45 o
   5  17   1       37.98       34.46      1.23 o
   6  17   1        4.79        5.85      0.75 o
   7  17   1        0.16        0.07      0.66 o
  -7  18   1        0.28        0.54      0.64 o
  -6  18   1        3.56        4.44      0.74 o
  -5  18   1        4.32        3.83      0.56 o
  -4  18   1       14.60       13.83      0.73 o
  -3  18   1       29.61       27.17      0.80 o
  -2  18   1      166.66      166.16      2.04 o
  -1  18   1      147.61      142.02      1.80 o
   0  18   1      245.98      243.20      2.82 o
   1  18   1       19.16       17.85      0.64 o
   2  18   1       66.78       67.12      1.18 o
   3  18   1       24.81       19.89      0.71 o
   4  18   1        1.57        2.75      0.54 o
   5  18   1        0.35        0.08      0.50 o
   6  18   1        1.21        0.85      0.61 o
   7  18   1        6.43        9.35      1.02 o
  -7  19   1        0.05        0.98      0.68 o
  -6  19   1       31.24       29.51      1.27 o
  -5  19   1       10.04        9.15      0.82 o
  -4  19   1        7.92        6.59      0.65 o
  -3  19   1       75.71       76.22      1.48 o
  -2  19   1        5.09        5.14      0.54 o
  -1  19   1       91.14       84.23      1.54 o
   0  19   1      126.31      120.31      2.13 o
   1  19   1        0.37        0.13      0.30 o
   2  19   1      126.68      130.67      1.80 o
   3  19   1       50.64       48.60      1.16 o
   4  19   1        0.14       -0.61      0.41 o
   5  19   1       13.35       11.00      0.85 o
   6  19   1       11.05       15.35      1.00 o
  -6  20   1        9.66       11.59      0.92 o
  -5  20   1        2.00        2.93      0.62 o
  -4  20   1        0.29       -0.46      0.44 o
  -3  20   1        0.06        0.29      0.40 o
  -2  20   1        0.76        0.45      0.41 o
  -1  20   1        8.49        9.64      0.70 o
   0  20   1      141.16      136.29      2.19 o
   1  20   1       15.26       14.42      0.97 o
   2  20   1        0.07        0.61      0.34 o
   3  20   1        1.73        2.79      0.45 o
   4  20   1       12.54       11.88      0.85 o
   5  20   1        4.53        4.41      0.71 o
   6  20   1        5.29        4.61      0.73 o
  -6  21   1       15.38       17.82      1.11 o
  -5  21   1       10.06        9.46      0.82 o
  -4  21   1        0.16        0.60      0.52 o
  -3  21   1       43.26       42.95      1.15 o
  -2  21   1      147.77      149.21      2.20 o
  -1  21   1      183.62      185.58      2.76 o
   0  21   1        9.33       11.56      0.76 o
   1  21   1        2.01        3.12      0.54 o
   2  21   1       62.45       61.95      1.34 o
   3  21   1       29.24       25.03      1.05 o
   4  21   1        2.19        2.40      0.68 o
   5  21   1        0.15        0.10      0.59 o
   6  21   1        0.77        1.42      0.70 o
  -6  22   1        3.38        3.62      0.73 o
  -5  22   1       26.48       22.25      1.13 o
  -4  22   1       14.70       14.21      0.92 o
  -3  22   1        2.76        1.71      0.50 o
  -2  22   1       55.81       57.75      1.47 o
  -1  22   1      130.61      139.65      2.37 o
   0  22   1        6.93        6.47      0.70 o
   1  22   1        6.11        6.64      0.70 o
   2  22   1       13.81       14.25      0.86 o
   3  22   1       11.99       12.75      0.86 o
   4  22   1        2.28        3.48      0.71 o
   5  22   1        0.02        0.65      0.62 o
  -5  23   1       15.96       18.21      1.29 o
  -4  23   1       22.99       29.23      1.20 o
  -3  23   1       44.17       47.89      1.28 o
  -2  23   1        0.02       -0.64      0.43 o
  -1  23   1       52.87       53.19      1.45 o
   0  23   1       41.45       43.02      1.32 o
   1  23   1       82.67       89.69      1.87 o
   2  23   1        3.53        6.65      0.79 o
   3  23   1       25.13       24.28      1.66 o
   4  23   1        0.10        0.66      0.66 o
   5  23   1        0.03        0.50      0.63 o
  -4  24   1       80.13       81.74      1.96 o
  -3  24   1        0.76       -0.26      0.55 o
  -2  24   1        2.40        2.84      0.58 o
  -1  24   1        5.87        6.32      0.73 o
   0  24   1        4.67        6.66      0.71 o
   1  24   1       17.42       20.02      0.99 o
   2  24   1       71.08       71.21      1.95 o
   3  24   1        0.41        1.91      0.77 o
   4  24   1        4.45        7.04      0.89 o
  -4  25   1       12.69       14.48      1.10 o
  -3  25   1       11.84       12.84      1.03 o
  -2  25   1        0.53        0.15      0.58 o
  -1  25   1        4.09        3.70      0.60 o
   0  25   1       92.56       99.04      2.54 o
   1  25   1       52.50       55.23      1.77 o
   2  25   1       12.70       14.11      1.21 o
   3  25   1        0.46        0.63      0.90 o
  -3  26   1        0.66        1.01      0.81 o
  -2  26   1        5.44        6.65      0.87 o
  -1  26   1       20.91       22.72      1.26 o
   0  26   1       77.29       82.12      2.14 o
   1  26   1       20.69       24.55      1.50 o
   2  26   1       19.21       23.05      1.50 o
   3  26   1       11.08       13.24      1.65 o
  -2  27   1        0.80        2.22      0.71 o
  -1  27   1        4.17        6.34      0.89 o
   0  27   1        6.01        8.84      1.10 o
   1  27   1        0.30        0.17      0.77 o
  -9   0   2       40.55       38.56      2.44 o
  -8   0   2       15.18        9.81      1.09 o
  -7   0   2      131.73      169.74      4.18 o
  -6   0   2      291.90      340.88      5.33 o
  -5   0   2      949.52     1026.02     10.82 o
  -4   0   2        4.70        5.16      0.97 o
  -3   0   2      161.95      155.38      2.05 o
  -2   0   2      932.53      813.75      8.35 o
  -1   0   2     1378.34     1429.00     14.24 o
   0   0   2     5229.43     5262.65     60.80 o
   1   0   2     1185.22     1126.13     11.34 o
   2   0   2       44.27       30.53      0.80 o
   3   0   2      781.80      836.61      8.87 o
   4   0   2      113.53      129.31      2.04 o
   5   0   2      406.84      451.01      5.44 o
   6   0   2      131.33      131.63      2.93 o
   7   0   2      145.02      137.51      3.54 o
   8   0   2        0.27        1.11      0.68 o
   9   0   2        2.08        1.26      1.25 o
  -9   1   2        0.09       -0.31      0.58 o
  -8   1   2       16.09       16.38      0.89 o
  -7   1   2        2.07        3.65      0.53 o
  -6   1   2       10.35       13.76      0.67 o
  -5   1   2      312.41      352.12      3.68 o
  -4   1   2      105.15      107.23      1.31 o
  -3   1   2      621.72      662.94      4.97 o
  -2   1   2      150.27      128.77      1.28 o
  -1   1   2        8.85        8.45      0.21 o
   0   1   2     3340.88     3261.57     24.39 o
   1   1   2        2.49        6.19      0.34 o
   2   1   2      295.23      265.16      2.23 o
   3   1   2        9.83        6.07      0.32 o
   4   1   2       39.07       33.29      0.66 o
   5   1   2      119.36      132.54      1.71 o
   6   1   2       91.88       88.89      1.78 o
   7   1   2        0.02        1.20      0.48 o
   8   1   2       17.45       13.14      0.87 o
   9   1   2        3.42        3.46      0.86 o
  -9   2   2        0.56        2.68      0.75 o
  -8   2   2       54.91       44.20      1.46 o
  -7   2   2       43.04       43.81      1.20 o
  -6   2   2       13.48       14.17      0.70 o
  -5   2   2       44.56       35.37      0.87 o
  -4   2   2      690.83      709.34      5.38 o
  -3   2   2      215.42      202.77      1.78 o
  -2   2   2     1200.44     1167.74      8.33 o
  -1   2   2     1563.72     1631.92     11.45 o
   0   2   2      969.14     1032.94      7.40 o
   1   2   2      417.44      353.47      2.75 o
   2   2   2       19.72       23.40      0.70 o
   3   2   2     1133.35     1260.13      9.17 o
   4   2   2       17.75       17.39      0.54 o
   5   2   2       35.84       39.72      0.92 o
   6   2   2      264.37      222.19      2.87 o
   7   2   2       15.59       16.77      0.87 o
   8   2   2        0.01        0.43      0.51 o
   9   2   2        0.15        0.63      0.71 o
  -9   3   2        0.13        0.09      0.55 o
  -8   3   2       26.48       24.23      1.17 o
  -7   3   2      186.14      186.27      3.39 o
  -6   3   2      319.70      294.96      6.57 o
  -5   3   2      388.55      388.69      3.62 o
  -4   3   2      429.74      429.88      3.47 o
  -3   3   2       95.46       98.48      1.10 o
  -2   3   2      789.58      750.65      5.85 o
  -1   3   2     5818.94     6064.89     41.94 o
   0   3   2    13849.75    14181.71    121.61 o
   1   3   2    13206.81    13340.27     92.12 o
   2   3   2       17.31       25.45      0.48 o
   3   3   2      731.57      798.19      6.03 o
   4   3   2      545.82      628.22      4.97 o
   5   3   2      457.97      499.71      7.96 o
   6   3   2       16.31       16.70      0.80 o
   7   3   2       56.10       61.90      1.69 o
   8   3   2       41.49       35.13      1.36 o
   9   3   2        3.17        4.23      0.89 o
  -9   4   2        0.00       -0.07      0.62 o
  -8   4   2        1.36        1.20      0.52 o
  -7   4   2        0.51        0.42      0.63 o
  -6   4   2      260.67      258.68      3.44 o
  -5   4   2       30.44       25.07      0.85 o
  -4   4   2      308.83      307.08      2.62 o
  -3   4   2     1346.74     1466.55     10.49 o
  -2   4   2        0.12        1.73      0.18 o
  -1   4   2     7493.02     7531.34     60.02 o
   0   4   2    13704.10    14357.21    105.41 o
   1   4   2       16.72       19.34      0.36 o
   2   4   2     1759.65     1747.40     12.41 o
   3   4   2       54.23       49.21      0.91 o
   4   4   2      241.03      231.00      2.23 o
   5   4   2      149.32      136.59      2.48 o
   6   4   2      279.41      275.66      3.36 o
   7   4   2        9.48        9.11      0.76 o
   8   4   2       28.53       30.21      1.45 o
   9   4   2        2.09        2.30      0.75 o
  -9   5   2        0.47        1.27      0.62 o
  -8   5   2        3.10        0.54      0.58 o
  -7   5   2     1237.30     1201.00     12.17 o
  -6   5   2        5.53        9.47      0.62 o
  -5   5   2        1.41        2.12      0.38 o
  -4   5   2      370.36      413.33      3.37 o
  -3   5   2     1093.56     1100.43      8.53 o
  -2   5   2      101.73      106.73      1.05 o
  -1   5   2     8844.42     9136.86     66.98 o
   0   5   2       10.23       14.96      0.31 o
   1   5   2      181.49      184.62      1.61 o
   2   5   2      865.48      856.19      6.32 o
   3   5   2     1014.54      992.04      7.36 o
   4   5   2     1646.98     1735.57     12.55 o
   5   5   2       57.44       48.17      1.15 o
   6   5   2        0.31        2.15      0.52 o
   7   5   2       67.50       78.93      1.89 o
   8   5   2        0.34        0.62      0.67 o
  -9   6   2        5.13        2.54      0.66 o
  -8   6   2       27.45       20.68      1.13 o
  -7   6   2       54.13       53.69      1.59 o
  -6   6   2      298.84      285.76      4.59 o
  -5   6   2        7.53        6.31      0.40 o
  -4   6   2        1.05        0.66      0.39 o
  -3   6   2       12.81       11.29      0.37 o
  -2   6   2      853.10      837.57      6.12 o
  -1   6   2      769.99      766.54      5.61 o
   0   6   2     3981.43     3970.81     29.35 o
   1   6   2     1719.53     1789.24     12.65 o
   2   6   2      170.07      139.14      1.40 o
   3   6   2      318.76      324.54      2.79 o
   4   6   2      226.87      216.18      2.12 o
   5   6   2        1.70        0.46      0.34 o
   6   6   2       16.14       14.74      0.80 o
   7   6   2       12.27       16.33      1.13 o
   8   6   2        0.19        0.05      0.60 o
  -9   7   2        0.35        0.28      0.56 o
  -8   7   2       24.50       23.33      1.62 o
  -7   7   2       16.01       16.31      1.00 o
  -6   7   2      276.39      295.81      4.69 o
  -5   7   2      151.13      155.39      3.61 o
  -4   7   2      572.19      602.10      4.70 o
  -3   7   2       51.13       53.26      0.73 o
  -2   7   2      963.85      953.70      6.94 o
  -1   7   2      841.76      808.96      5.91 o
   0   7   2      852.21      859.63      7.19 o
   1   7   2      180.10      192.94      1.69 o
   2   7   2      803.62      881.36      6.53 o
   3   7   2       78.73       83.39      1.07 o
   4   7   2        3.06        2.18      0.32 o
   5   7   2       13.27       12.66      0.60 o
   6   7   2       72.82       69.86      1.97 o
   7   7   2       22.33       17.69      1.16 o
   8   7   2        0.00        0.39      0.71 o
  -9   8   2        0.24        0.23      0.59 o
  -8   8   2       37.88       31.16      1.32 o
  -7   8   2       34.09       31.89      1.24 o
  -6   8   2       66.16       75.51      1.47 o
  -5   8   2       16.29       14.29      0.71 o
  -4   8   2       29.11       26.52      0.57 o
  -3   8   2      256.61      274.37      2.36 o
  -2   8   2     1563.06     1605.51     11.42 o
  -1   8   2     1400.78     1280.69      9.17 o
   0   8   2      476.80      472.58      3.79 o
   1   8   2     3477.94     3718.92     25.89 o
   2   8   2     2385.83     2533.84     17.85 o
   3   8   2      134.29       86.52      1.12 o
   4   8   2      129.01      134.52      3.04 o
   5   8   2       31.04       31.89      0.87 o
   6   8   2        6.87        5.84      0.82 o
   7   8   2        5.35        7.48      0.94 o
   8   8   2        5.77        9.17      1.04 o
  -9   9   2        0.00        0.66      0.64 o
  -8   9   2        0.05       -0.79      0.52 o
  -7   9   2      236.72      237.50      3.58 o
  -6   9   2        7.46        6.35      0.59 o
  -5   9   2       44.17       34.44      0.92 o
  -4   9   2      108.38      100.93      2.00 o
  -3   9   2       52.59       40.35      0.75 o
  -2   9   2      446.55      474.60      3.71 o
  -1   9   2      578.32      623.16      4.71 o
   0   9   2      306.91      301.76      2.48 o
   1   9   2      349.05      339.70      2.78 o
   2   9   2      196.45      232.57      2.09 o
   3   9   2       57.04       38.77      0.72 o
   4   9   2      384.39      361.96      4.08 o
   5   9   2        4.70        6.72      0.57 o
   6   9   2        0.36        1.07      0.74 o
   7   9   2       32.21       26.13      1.35 o
   8   9   2        8.68       12.75      1.13 o
  -9  10   2        1.72        1.09      0.63 o
  -8  10   2       85.28       88.86      2.13 o
  -7  10   2        0.12       -0.02      0.62 o
  -6  10   2       30.40       28.74      0.98 o
  -5  10   2      269.13      242.28      2.88 o
  -4  10   2      115.20      135.24      1.63 o
  -3  10   2      108.61      103.47      1.31 o
  -2  10   2      265.22      261.64      2.26 o
  -1  10   2       28.59       21.27      0.45 o
   0  10   2     1646.13     1602.06     12.90 o
   1  10   2       12.73       15.89      0.67 o
   2  10   2       18.46       13.30      0.76 o
   3  10   2       70.48       54.07      0.97 o
   4  10   2      124.03      124.32      1.50 o
   5  10   2       19.94       16.28      0.77 o
   6  10   2        9.12       13.81      0.90 o
   7  10   2       28.59       34.12      1.48 o
   8  10   2        3.12        4.45      0.87 o
  -9  11   2        0.14        0.42      0.58 o
  -8  11   2       40.18       43.89      1.54 o
  -7  11   2       19.95       17.90      1.04 o
  -6  11   2        4.25        3.70      0.58 o
  -5  11   2       13.63       12.22      0.68 o
  -4  11   2       63.47       62.18      1.06 o
  -3  11   2      219.54      230.17      2.32 o
  -2  11   2      370.16      396.94      3.22 o
  -1  11   2        0.04        0.30      0.20 o
   0  11   2     1227.42     1228.83      8.92 o
   1  11   2      287.74      306.01      2.60 o
   2  11   2      266.06      295.35      2.60 o
   3  11   2      259.81      255.28      2.39 o
   4  11   2        2.45        3.17      0.37 o
   5  11   2       87.73       88.66      1.81 o
   6  11   2       54.18       55.64      1.52 o
   7  11   2        9.58        8.68      0.98 o
   8  11   2        0.25        0.72      0.68 o
  -8  12   2        8.89       10.52      0.95 o
  -7  12   2       61.74       51.76      1.57 o
  -6  12   2        0.19        0.10      0.47 o
  -5  12   2      128.57      118.48      1.86 o
  -4  12   2      449.85      428.74      4.19 o
  -3  12   2        0.99       -0.15      0.23 o
  -2  12   2      186.31      196.23      2.19 o
  -1  12   2       95.54       93.69      1.11 o
   0  12   2      622.35      695.37      5.31 o
   1  12   2      471.90      476.07      4.22 o
   2  12   2       13.40        8.06      0.39 o
   3  12   2       26.07       26.77      0.63 o
   4  12   2      120.05      118.45      1.61 o
   5  12   2      173.06      174.33      3.55 o
   6  12   2      215.49      214.12      7.04 o
   7  12   2       45.04       44.01      2.50 o
   8  12   2        3.03        5.11      0.91 o
  -8  13   2        1.37        3.56      0.73 o
  -7  13   2        0.02       -0.75      0.50 o
  -6  13   2      291.95      301.44      3.97 o
  -5  13   2        2.25        1.93      0.46 o
  -4  13   2      317.15      315.11      3.11 o
  -3  13   2       42.00       35.12      0.77 o
  -2  13   2        1.86        2.22      0.68 o
  -1  13   2       57.81       47.45      0.73 o
   0  13   2       21.82       20.13      0.72 o
   1  13   2       65.39       69.80      0.98 o
   2  13   2       11.10       13.57      0.46 o
   3  13   2      160.13      147.00      2.25 o
   4  13   2      113.85      125.02      2.13 o
   5  13   2       81.13       68.44      1.63 o
   6  13   2       18.99       29.87      1.23 o
   7  13   2        3.47        3.73      1.16 o
  -8  14   2        0.20       -0.23      0.68 o
  -7  14   2       11.84       12.63      0.96 o
  -6  14   2       19.96       24.40      1.01 o
  -5  14   2      150.59      132.55      2.10 o
  -4  14   2      586.30      608.36      5.80 o
  -3  14   2      134.97      130.42      1.82 o
  -2  14   2      125.71      119.91      1.51 o
  -1  14   2      440.32      424.58      3.51 o
   0  14   2      625.19      628.80      4.94 o
   1  14   2      245.53      223.25      2.53 o
   2  14   2      662.75      634.31     11.96 o
   3  14   2      140.96      127.88      1.92 o
   4  14   2       61.91       58.20      1.43 o
   5  14   2      301.39      281.98      4.71 o
   6  14   2      289.32      292.11      4.06 o
   7  14   2        1.33        1.02      0.68 o
  -8  15   2       13.81       12.97      1.18 o
  -7  15   2        0.07        0.67      0.66 o
  -6  15   2       13.64       16.31      0.95 o
  -5  15   2      100.71       95.60      1.93 o
  -4  15   2        8.74        8.04      0.58 o
  -3  15   2       38.64       35.32      0.83 o
  -2  15   2       76.56       77.86      1.27 o
  -1  15   2      908.92      927.74      8.93 o
   0  15   2        3.40        2.76      0.35 o
   1  15   2       11.08       11.52      0.46 o
   2  15   2        8.43        6.80      0.45 o
   3  15   2        8.28        8.39      0.56 o
   4  15   2        8.24        9.18      0.70 o
   5  15   2        1.47        4.59      0.68 o
   6  15   2        0.93        2.89      0.78 o
   7  15   2       21.76       19.73      1.35 o
  -8  16   2       14.91       14.48      1.31 o
  -7  16   2        9.10       10.46      1.02 o
  -6  16   2       11.32       12.18      0.90 o
  -5  16   2       94.46       82.41      2.99 o
  -4  16   2       50.31       54.60      1.36 o
  -3  16   2        4.19        3.15      0.44 o
  -2  16   2        2.35        3.34      0.43 o
  -1  16   2       42.78       43.03      0.99 o
   0  16   2       80.31       76.77      1.18 o
   1  16   2       79.68       86.67      1.42 o
   2  16   2       38.22       34.84      0.81 o
   3  16   2        0.02        0.32      0.36 o
   4  16   2        9.67        8.09      0.72 o
   5  16   2        2.75        3.62      0.74 o
   6  16   2        1.53        2.90      0.67 o
   7  16   2        7.39        8.01      1.00 o
  -7  17   2        3.43        5.82      0.94 o
  -6  17   2        0.60       -0.03      0.54 o
  -5  17   2      224.29      226.11      3.58 o
  -4  17   2       30.19       32.59      1.11 o
  -3  17   2        2.81        3.45      0.47 o
  -2  17   2        4.28        5.94      0.52 o
  -1  17   2        2.72        2.19      0.42 o
   0  17   2       74.12       73.56      1.32 o
   1  17   2        2.45        2.96      0.41 o
   2  17   2       79.58       79.87      1.43 o
   3  17   2        0.33       -0.15      0.34 o
   4  17   2       22.75       23.14      0.99 o
   5  17   2       56.15       56.44      1.55 o
   6  17   2       15.67       15.63      1.04 o
   7  17   2        9.17        9.73      1.08 o
  -7  18   2       18.88       30.27      1.56 o
  -6  18   2       89.89       93.09      2.71 o
  -5  18   2        4.14        4.03      0.67 o
  -4  18   2       37.49       37.02      1.19 o
  -3  18   2       30.05       22.88      0.83 o
  -2  18   2       26.92       27.99      0.88 o
  -1  18   2        0.01        0.63      0.40 o
   0  18   2      108.82       99.64      1.59 o
   1  18   2       66.11       61.69      1.23 o
   2  18   2        5.16        6.98      0.63 o
   3  18   2        0.01       -0.32      0.38 o
   4  18   2      100.65       93.60      2.22 o
   5  18   2       13.87       17.71      1.16 o
   6  18   2       18.22       18.22      1.23 o
  -7  19   2       12.18       14.83      1.17 o
  -6  19   2        5.98        5.12      0.77 o
  -5  19   2        1.53        0.98      0.80 o
  -4  19   2       14.56       14.18      0.89 o
  -3  19   2       20.35       18.06      0.77 o
  -2  19   2       55.97       56.36      1.34 o
  -1  19   2        3.63        6.86      0.56 o
   0  19   2      193.93      184.06      2.68 o
   1  19   2       56.41       54.76      1.34 o
   2  19   2       73.44       65.95      1.53 o
   3  19   2       18.69       13.10      0.80 o
   4  19   2        3.04        4.83      0.76 o
   5  19   2       14.50       15.63      1.10 o
   6  19   2       29.64       34.03      1.58 o
  -6  20   2       77.40       74.20      1.92 o
  -5  20   2        0.15        0.34      0.57 o
  -4  20   2       79.88       77.71      3.02 o
  -3  20   2        1.35        1.37      0.46 o
  -2  20   2       34.34       36.47      1.09 o
  -1  20   2      125.69      116.62      2.29 o
   0  20   2       58.20       60.51      1.45 o
   1  20   2        2.43        1.20      0.58 o
   2  20   2       15.48       15.47      0.83 o
   3  20   2        1.14        2.60      0.57 o
   4  20   2      193.20      185.48      3.41 o
   5  20   2        2.11        0.91      0.72 o
   6  20   2       12.47       15.73      1.23 o
  -6  21   2       39.02       49.08      1.93 o
  -5  21   2       49.73       52.64      1.57 o
  -4  21   2        8.91        6.66      0.73 o
  -3  21   2       18.56       15.02      0.77 o
  -2  21   2       37.03       41.82      1.16 o
  -1  21   2      157.34      151.77      2.46 o
   0  21   2       43.22       47.71      1.30 o
   1  21   2        3.18        4.70      0.98 o
   2  21   2        6.45        6.10      0.74 o
   3  21   2       57.13       64.99      1.62 o
   4  21   2       33.82       25.86      1.34 o
   5  21   2        0.74        1.09      0.68 o
  -5  22   2        7.41        9.04      0.87 o
  -4  22   2        5.97        6.00      0.73 o
  -3  22   2        4.26        2.35      0.51 o
  -2  22   2       47.69       48.02      1.40 o
  -1  22   2       56.88       52.08      1.40 o
   0  22   2      119.82      114.59      2.43 o
   1  22   2        7.68        8.55      0.87 o
   2  22   2       19.36       21.29      1.13 o
   3  22   2       13.52       15.94      0.94 o
   4  22   2        8.14       11.13      1.00 o
   5  22   2        3.29        3.54      0.78 o
  -5  23   2       13.41       17.43      1.08 o
  -4  23   2       35.73       33.56      1.27 o
  -3  23   2        0.02       -0.37      0.44 o
  -2  23   2       45.78       45.96      1.40 o
  -1  23   2        9.14        8.98      0.77 o
   0  23   2       19.71       19.10      1.08 o
   1  23   2        2.54        3.64      0.71 o
   2  23   2        0.14        0.04      0.55 o
   3  23   2       47.28       46.30      3.08 o
   4  23   2        6.09        9.74      1.00 o
  -4  24   2        3.23        6.11      0.77 o
  -3  24   2        0.03        0.02      0.50 o
  -2  24   2       41.58       47.97      1.45 o
  -1  24   2       12.08       14.77      1.03 o
   0  24   2        5.44        7.76      0.87 o
   1  24   2       23.04       22.07      1.21 o
   2  24   2        5.61        3.98      0.73 o
   3  24   2        1.08        0.73      0.77 o
   4  24   2        3.88        9.75      1.21 o
  -4  25   2        0.25       -0.89      0.68 o
  -3  25   2       14.58       13.47      1.05 o
  -2  25   2       28.44       31.98      1.27 o
  -1  25   2        0.19       -0.50      0.57 o
   0  25   2        7.04        7.79      1.22 o
   1  25   2       17.42       18.47      1.13 o
   2  25   2        4.18        4.20      0.79 o
   3  25   2       14.59       13.20      1.30 o
  -3  26   2        0.05       -0.86      0.57 o
  -2  26   2        0.55        1.96      0.70 o
  -1  26   2       20.91       25.76      1.35 o
   0  26   2       24.18       28.72      1.43 o
   1  26   2       22.03       25.40      1.35 o
   2  26   2        0.37        0.74      0.76 o
  -1  27   2        0.03        0.82      0.66 o
   0  27   2        2.88        5.71      0.87 o
  -9   1   3        0.11        0.11      0.53 o
  -8   1   3        4.82        6.12      0.66 o
  -7   1   3      112.10       87.83      1.80 o
  -6   1   3       98.01       94.28      1.63 o
  -5   1   3      459.61      444.72      3.72 o
  -4   1   3      241.46      274.44      2.64 o
  -3   1   3     3036.27     3243.93     24.39 o
  -2   1   3      756.42      670.03      5.00 o
  -1   1   3       53.12       89.98      0.94 o
   0   1   3      666.04      636.55      5.02 o
   1   1   3     1723.79     1691.32     12.89 o
   2   1   3       10.63        8.12      0.42 o
   3   1   3       38.02       37.03      0.69 o
   4   1   3      230.02      247.42      2.38 o
   5   1   3      126.57      127.23      1.71 o
   6   1   3       31.18       25.95      0.95 o
   7   1   3       11.16        7.26      0.78 o
   8   1   3       11.64       16.37      1.34 o
  -9   2   3       22.63       24.65      1.37 o
  -8   2   3      158.39      162.39      2.86 o
  -7   2   3       21.48       19.65      1.08 o
  -6   2   3       30.47       31.36      1.04 o
  -5   2   3        0.35        0.33      0.23 o
  -4   2   3      256.86      316.49      2.88 o
  -3   2   3      688.39      653.90      5.32 o
  -2   2   3      682.61      619.59      4.97 o
  -1   2   3     1649.18     1693.63     11.97 o
   0   2   3        0.75        1.69      0.15 o
   1   2   3     1432.57     1459.64     10.46 o
   2   2   3        2.60        0.94      0.20 o
   3   2   3       23.00       11.67      0.42 o
   4   2   3        0.03        0.27      0.28 o
   5   2   3      111.78      111.92      1.61 o
   6   2   3        2.27        1.01      0.47 o
   7   2   3        0.02       -0.06      0.54 o
   8   2   3       19.49       21.64      1.31 o
  -9   3   3        4.79        6.11      0.84 o
  -8   3   3        0.25        0.35      0.56 o
  -7   3   3       22.09       21.61      0.91 o
  -6   3   3        9.46       10.24      0.60 o
  -5   3   3      164.38      141.48      2.00 o
  -4   3   3        1.42        0.95      0.22 o
  -3   3   3      472.43      506.61      3.97 o
  -2   3   3      121.96      119.84      1.18 o
  -1   3   3     1247.61     1385.97      9.89 o
   0   3   3      125.76      133.68      1.45 o
   1   3   3      553.20      530.74      4.38 o
   2   3   3       57.19       52.78      0.75 o
   3   3   3       68.94       60.60      0.90 o
   4   3   3      694.17      741.39      5.83 o
   5   3   3       26.76       29.49      0.82 o
   6   3   3       21.29       24.78      1.36 o
   7   3   3        5.81        6.63      0.73 o
   8   3   3        1.48        2.78      0.76 o
  -9   4   3        7.63       10.62      0.98 o
  -8   4   3       76.67       61.56      1.82 o
  -7   4   3        2.13        4.13      0.67 o
  -6   4   3        2.84        2.17      0.43 o
  -5   4   3       41.71       47.01      0.93 o
  -4   4   3      155.48      160.36      1.63 o
  -3   4   3       61.78       68.17      0.92 o
  -2   4   3     2547.83     2625.59     19.64 o
  -1   4   3     1860.73     1940.57     13.71 o
   0   4   3     4711.23     4757.41     35.24 o
   1   4   3        9.03       11.89      0.38 o
   2   4   3       13.74       16.65      0.42 o
   3   4   3       77.50       85.71      1.10 o
   4   4   3        1.15        1.32      0.30 o
   5   4   3      115.67      110.10      1.60 o
   6   4   3      241.58      222.42      4.05 o
   7   4   3       28.56       28.01      1.20 o
   8   4   3        0.24        0.99      0.67 o
  -9   5   3        0.59        0.65      0.60 o
  -8   5   3       16.40       16.17      1.01 o
  -7   5   3        0.14        1.75      0.58 o
  -6   5   3      121.11      107.53      2.70 o
  -5   5   3      838.31      877.92     13.90 o
  -4   5   3      172.79      176.15      1.76 o
  -3   5   3      324.61      368.51      3.03 o
  -2   5   3      357.25      364.29      2.93 o
  -1   5   3      171.62      153.46      1.55 o
   0   5   3     1433.74     1472.17     11.26 o
   1   5   3       18.01       17.33      0.47 o
   2   5   3      193.89      174.33      1.69 o
   3   5   3       22.26       24.68      0.64 o
   4   5   3      114.88      127.99      1.59 o
   5   5   3       15.41       17.30      0.77 o
   6   5   3       93.83       88.31      1.94 o
   7   5   3       34.60       33.84      1.28 o
   8   5   3       14.93       14.33      1.18 o
  -9   6   3       24.71       25.89      1.30 o
  -8   6   3       24.01       24.96      1.20 o
  -7   6   3      142.17      140.82      2.50 o
  -6   6   3       45.76       43.09      1.26 o
  -5   6   3       99.88      100.06      2.91 o
  -4   6   3      773.28      798.51      6.09 o
  -3   6   3     1682.27     1893.14     13.48 o
  -2   6   3      188.65      191.44      1.73 o
  -1   6   3     3424.94     3434.96     25.53 o
   0   6   3      300.50      248.80      2.09 o
   1   6   3      301.95      286.64      2.62 o
   2   6   3       94.28       92.27      1.10 o
   3   6   3      326.00      336.60      2.97 o
   4   6   3      270.83      273.70      2.63 o
   5   6   3       93.66       97.85      1.75 o
   6   6   3      817.36      831.91     16.07 o
   7   6   3       11.94       13.70      1.08 o
   8   6   3       16.90       19.62      1.31 o
  -9   7   3       19.31       28.71      1.35 o
  -8   7   3        0.49        2.17      0.63 o
  -7   7   3       59.25       46.02      1.49 o
  -6   7   3        1.04        0.22      0.41 o
  -5   7   3        3.96        4.90      0.48 o
  -4   7   3      191.50      173.96      1.74 o
  -3   7   3      277.56      323.67      2.74 o
  -2   7   3     1628.91     1713.76     12.23 o
  -1   7   3        9.13        5.76      0.32 o
   0   7   3     1714.56     1759.79     13.35 o
   1   7   3      789.32      768.97      6.21 o
   2   7   3      130.51      149.15      1.53 o
   3   7   3       15.30       14.41      0.54 o
   4   7   3       89.03       90.56      1.37 o
   5   7   3      183.18      175.62      2.89 o
   6   7   3        4.53        6.58      0.73 o
   7   7   3        6.03        3.76      0.77 o
   8   7   3        2.07        2.64      1.07 o
  -9   8   3        0.03        0.73      0.69 o
  -8   8   3       11.62        8.32      0.99 o
  -7   8   3        0.78        1.66      0.57 o
  -6   8   3      590.24      577.65      8.94 o
  -5   8   3       28.37       32.03      0.88 o
  -4   8   3        0.07        0.74      0.23 o
  -3   8   3      162.10      180.00      1.90 o
  -2   8   3      716.92      776.75      6.19 o
  -1   8   3      365.54      336.29      3.00 o
   0   8   3      741.37      789.46      6.30 o
   1   8   3       32.22       31.09      0.54 o
   2   8   3      324.89      335.49      2.88 o
   3   8   3      223.93      233.38      2.26 o
   4   8   3      134.93      139.16      2.23 o
   5   8   3      496.48      450.52      8.25 o
   6   8   3       40.18       41.23      1.56 o
   7   8   3        0.01       -0.05      0.60 o
   8   8   3        7.22        8.40      1.13 o
  -9   9   3       10.35       11.24      1.00 o
  -8   9   3        0.88        0.23      0.58 o
  -7   9   3       19.87       19.17      1.03 o
  -6   9   3      186.29      172.82      2.44 o
  -5   9   3       43.01       40.09      0.98 o
  -4   9   3      248.14      255.29      2.74 o
  -3   9   3        8.27        4.32      0.28 o
  -2   9   3       18.06       11.40      0.36 o
  -1   9   3     1726.24     1737.76     13.25 o
   0   9   3      639.09      614.55      4.70 o
   1   9   3      246.60      243.33      2.15 o
   2   9   3       22.97       20.03      0.49 o
   3   9   3       43.34       38.94      0.84 o
   4   9   3        6.66        6.31      0.47 o
   5   9   3      401.67      365.38      5.35 o
   6   9   3       13.40       15.06      1.10 o
   7   9   3        0.00        0.17      0.62 o
   8   9   3        2.15        3.68      1.34 o
  -9  10   3        8.17        6.98      1.00 o
  -8  10   3        5.07        6.74      1.14 o
  -7  10   3       46.63       43.68      1.42 o
  -6  10   3      112.09      110.95      1.89 o
  -5  10   3       42.79       36.22      0.96 o
  -4  10   3       58.65       53.82      0.97 o
  -3  10   3        7.88        4.68      0.34 o
  -2  10   3      703.72      723.09      5.50 o
  -1  10   3     1487.74     1555.32     11.95 o
   0  10   3      596.68      589.98      4.55 o
   1  10   3      272.02      304.95      2.61 o
   2  10   3      205.18      204.92      2.04 o
   3  10   3       10.81       13.62      0.55 o
   4  10   3      234.97      220.45      4.65 o
   5  10   3       69.51       67.14      1.61 o
   6  10   3        2.93        1.74      0.59 o
   7  10   3        7.93       10.09      1.19 o
   8  10   3       18.21       20.34      1.37 o
  -9  11   3        0.92        1.69      0.74 o
  -8  11   3       34.49       34.77      1.55 o
  -7  11   3       27.81       26.64      1.17 o
  -6  11   3       67.57       62.86      1.39 o
  -5  11   3        2.90        1.27      0.38 o
  -4  11   3      396.25      404.08      3.76 o
  -3  11   3       92.20       81.07      1.17 o
  -2  11   3        0.74        2.27      0.47 o
  -1  11   3     1545.21     1537.70     11.87 o
   0  11   3       92.36      114.96      1.32 o
   1  11   3      101.66      104.26      1.24 o
   2  11   3       47.22       47.68      0.90 o
   3  11   3       29.51       31.12      0.77 o
   4  11   3        0.00        0.63      0.38 o
   5  11   3        8.24        7.34      0.73 o
   6  11   3        3.12        3.28      0.63 o
   7  11   3        6.22        9.91      1.00 o
  -8  12   3        0.16        0.74      0.70 o
  -7  12   3        1.06        3.19      0.76 o
  -6  12   3       92.35       88.99      1.92 o
  -5  12   3      100.58       90.96      1.77 o
  -4  12   3        3.73        1.47      0.38 o
  -3  12   3        9.39        5.83      0.44 o
  -2  12   3       50.70       50.90      0.87 o
  -1  12   3        3.05        3.34      0.62 o
   0  12   3       57.17       41.60      0.78 o
   1  12   3       12.29       14.38      0.44 o
   2  12   3       53.95       50.49      0.92 o
   3  12   3       22.08       23.05      0.70 o
   4  12   3       62.84       54.05      1.38 o
   5  12   3       22.37       24.98      1.49 o
   6  12   3       36.49       34.59      1.28 o
   7  12   3       12.17       16.47      1.47 o
  -8  13   3       11.56       13.80      1.14 o
  -7  13   3        0.18       -0.83      0.55 o
  -6  13   3      190.85      191.66      2.96 o
  -5  13   3       22.91       19.97      0.92 o
  -4  13   3       90.33       82.08      1.44 o
  -3  13   3      193.17      193.43      2.35 o
  -2  13   3       56.58       47.80      1.99 o
  -1  13   3     1708.05     1723.17     13.30 o
   0  13   3      372.21      342.38      3.20 o
   1  13   3        4.59        4.15      0.34 o
   2  13   3        8.31       12.00      0.52 o
   3  13   3      201.43      204.28      2.56 o
   4  13   3        7.28        5.09      0.64 o
   5  13   3       49.25       44.79      2.41 o
   6  13   3       85.63       81.42      1.91 o
   7  13   3       77.76       69.56      2.14 o
  -8  14   3        0.05       -0.77      0.57 o
  -7  14   3        0.02       -0.73      0.60 o
  -6  14   3        4.01        1.79      0.58 o
  -5  14   3        2.33        1.49      0.50 o
  -4  14   3        0.33        0.56      0.35 o
  -3  14   3       15.98       17.15      0.76 o
  -2  14   3       40.00       37.27      0.94 o
  -1  14   3       57.41       59.46      1.04 o
   0  14   3      130.44      132.00      3.00 o
   1  14   3        0.54        0.29      0.31 o
   2  14   3        0.13        0.42      0.47 o
   3  14   3       80.21       71.38      1.55 o
   4  14   3      252.83      257.01      6.01 o
   5  14   3        8.44        5.73      0.70 o
   6  14   3       54.87       66.08      1.74 o
   7  14   3        8.34        9.37      1.05 o
  -8  15   3        1.37        1.68      0.82 o
  -7  15   3        1.92        1.30      0.70 o
  -6  15   3        7.15        6.13      0.73 o
  -5  15   3       18.52       18.01      0.96 o
  -4  15   3       85.28       83.06      1.52 o
  -3  15   3      127.39      130.08      2.10 o
  -2  15   3        3.47        3.04      0.43 o
  -1  15   3      696.92      683.67      7.05 o
   0  15   3       71.49       60.79      1.05 o
   1  15   3       43.21       43.24      1.01 o
   2  15   3       42.42       43.90      1.34 o
   3  15   3      148.21      144.08      3.45 o
   4  15   3        6.34        6.70      0.79 o
   5  15   3        7.39        6.62      0.87 o
   6  15   3       56.36       56.60      2.32 o
   7  15   3       16.06       14.25      1.42 o
  -7  16   3        6.83        6.59      0.92 o
  -6  16   3       90.73       87.40      1.96 o
  -5  16   3      276.81      276.18      3.76 o
  -4  16   3       91.63       90.79      1.82 o
  -3  16   3       30.17       24.49      0.94 o
  -2  16   3       39.55       34.98      1.20 o
  -1  16   3       96.16       91.60      1.50 o
   0  16   3      341.73      329.22      3.93 o
   1  16   3       22.03       23.48      0.81 o
   2  16   3        5.78        6.68      0.62 o
   3  16   3       24.11       26.56      1.05 o
   4  16   3       19.54       22.02      1.19 o
   5  16   3       18.80       19.92      1.19 o
   6  16   3        0.68        0.63      0.68 o
  -7  17   3       20.02       18.56      1.29 o
  -6  17   3        0.05        0.32      0.58 o
  -5  17   3        9.32        8.16      0.79 o
  -4  17   3      318.87      322.03      4.10 o
  -3  17   3        1.56        1.34      0.45 o
  -2  17   3        4.28        5.53      0.56 o
  -1  17   3       12.18       10.06      0.61 o
   0  17   3        0.37        0.11      0.44 o
   1  17   3       69.55       70.42      2.21 o
   2  17   3       21.41       22.81      0.92 o
   3  17   3      117.51      118.61      2.17 o
   4  17   3        1.16        1.31      0.60 o
   5  17   3       82.13       84.49      2.24 o
   6  17   3        0.24        0.96      0.70 o
  -7  18   3        0.11       -0.88      0.62 o
  -6  18   3       26.37       23.74      1.20 o
  -5  18   3       13.92       12.87      0.89 o
  -4  18   3       65.96       59.54      1.74 o
  -3  18   3       15.97       20.04      0.82 o
  -2  18   3      988.72      967.54     12.13 o
  -1  18   3      216.03      201.60      3.93 o
   0  18   3      249.78      237.97      3.19 o
   1  18   3        0.09        0.07      0.66 o
   2  18   3       15.53       16.62      0.89 o
   3  18   3       23.22       24.15      1.02 o
   4  18   3       17.47       17.53      1.28 o
   5  18   3       14.96       15.10      1.11 o
   6  18   3        7.08        9.72      1.47 o
  -7  19   3        0.09       -0.34      0.77 o
  -6  19   3       93.00       92.28      3.95 o
  -5  19   3      244.91      246.32      3.59 o
  -4  19   3       15.21       17.64      0.94 o
  -3  19   3        1.79        1.88      0.47 o
  -2  19   3       36.89       37.07      1.09 o
  -1  19   3      131.02      128.64      3.54 o
   0  19   3      205.18      202.32      3.33 o
   1  19   3      149.37      158.17      2.85 o
   2  19   3        1.31        0.43      0.83 o
   3  19   3       29.44       29.72      1.22 o
   4  19   3       18.18       19.49      1.18 o
   5  19   3       16.88       13.15      1.08 o
  -6  20   3        0.04        0.34      0.60 o
  -5  20   3        9.23       10.81      0.90 o
  -4  20   3       28.80       28.13      1.73 o
  -3  20   3       41.47       46.13      1.21 o
  -2  20   3       34.98       39.00      1.13 o
  -1  20   3       58.04       51.02      1.38 o
   0  20   3        0.30        0.05      0.53 o
   1  20   3       85.25       79.68      2.11 o
   2  20   3       84.44       91.52      2.68 o
   3  20   3        0.42        1.00      0.65 o
   4  20   3        2.18        1.32      0.66 o
   5  20   3        7.55        5.95      0.87 o
  -6  21   3        0.00       -0.50      0.57 o
  -5  21   3       32.86       38.57      1.53 o
  -4  21   3       57.49       57.71      1.61 o
  -3  21   3       21.05       26.02      0.99 o
  -2  21   3       37.58       36.45      1.15 o
  -1  21   3       33.13       31.29      1.29 o
   0  21   3        3.65        3.92      0.70 o
   1  21   3        8.17        6.78      0.82 o
   2  21   3        0.87        1.93      0.79 o
   3  21   3       25.09       26.99      1.15 o
   4  21   3        7.18        8.90      0.98 o
   5  21   3        2.01        2.08      0.71 o
  -5  22   3        1.46        1.05      0.61 o
  -4  22   3       38.61       40.78      1.36 o
  -3  22   3       46.16       48.20      1.32 o
  -2  22   3      238.09      240.63      3.46 o
  -1  22   3       60.61       63.92      2.39 o
   0  22   3       11.78       13.49      0.99 o
   1  22   3        4.38        3.42      0.71 o
   2  22   3       10.84       10.48      0.97 o
   3  22   3        2.52        3.62      0.73 o
   4  22   3       10.23       10.25      0.99 o
  -5  23   3       13.06       15.61      1.08 o
  -4  23   3        6.66        8.94      0.85 o
  -3  23   3        0.96        0.55      0.57 o
  -2  23   3       40.90       38.04      1.48 o
  -1  23   3        8.43        6.55      0.84 o
   0  23   3        3.24        2.12      0.66 o
   1  23   3       44.68       41.62      1.56 o
   2  23   3       13.22       12.47      1.02 o
   3  23   3       11.54        8.18      1.18 o
   4  23   3        0.38        1.64      0.70 o
  -4  24   3       19.20       20.78      1.55 o
  -3  24   3        9.00        9.32      0.94 o
  -2  24   3       46.07       49.55      1.72 o
  -1  24   3       20.85       22.47      1.40 o
   0  24   3        0.08        0.60      0.66 o
   1  24   3        1.29        3.58      0.70 o
   2  24   3        1.13        0.73      0.67 o
   3  24   3        1.07        1.96      1.33 o
  -3  25   3       15.01       16.39      1.34 o
  -2  25   3        0.49        1.44      0.66 o
  -1  25   3       27.61       35.19      1.76 o
   0  25   3        2.17        2.82      0.75 o
   1  25   3        8.13       11.30      1.08 o
   2  25   3        0.28       -0.24      0.62 o
  -2  26   3        2.68        4.76      0.84 o
  -1  26   3       52.05       51.41      1.82 o
   0  26   3        0.15       -0.59      0.62 o
   1  26   3        2.58        2.76      1.10 o
  -9   0   4       45.17       49.84      2.64 o
  -8   0   4      207.81      222.69      4.37 o
  -7   0   4        8.78       13.82      1.48 o
  -6   0   4        1.54        4.46      0.71 o
  -5   0   4       61.93       64.20      1.47 o
  -4   0   4      190.01      174.34      2.53 o
  -3   0   4      310.48      349.79      4.15 o
  -2   0   4        4.53       10.55      0.51 o
  -1   0   4       90.05       90.33      2.93 o
   0   0   4      844.25      866.46      9.12 o
   1   0   4      386.46      402.03      5.36 o
   2   0   4      549.06      535.57      6.04 o
   3   0   4      270.60      285.03      3.71 o
   4   0   4      117.29      103.53      3.40 o
   5   0   4       12.44       19.25      1.12 o
   6   0   4      798.26      822.45     14.13 o
   7   0   4        0.04        0.21      1.27 o
   8   0   4        2.46        5.34      1.38 o
  -9   1   4        0.46        2.34      0.75 o
  -8   1   4        3.18        4.29      0.80 o
  -7   1   4      132.52      122.33      2.04 o
  -6   1   4       66.48       52.77      1.18 o
  -5   1   4        0.79        0.32      0.24 o
  -4   1   4      262.74      295.12      3.22 o
  -3   1   4      559.28      556.47      4.38 o
  -2   1   4      296.32      309.38      2.81 o
  -1   1   4      220.93      211.57      1.90 o
   0   1   4     1488.10     1607.31     14.81 o
   1   1   4       69.30       56.77      0.78 o
   2   1   4      345.52      361.49      3.08 o
   3   1   4       14.66       16.66      0.59 o
   4   1   4        0.08        0.16      0.25 o
   5   1   4      152.13      150.52      2.17 o
   6   1   4        1.05        2.57      0.79 o
   7   1   4        1.33        1.72      0.70 o
   8   1   4        4.67        5.35      1.17 o
  -9   2   4       10.17       13.91      1.00 o
  -8   2   4       39.20       34.19      1.82 o
  -7   2   4      102.52       98.44      2.31 o
  -6   2   4      139.34      129.15      2.42 o
  -5   2   4       49.35       56.48      1.10 o
  -4   2   4      220.21      222.18      2.12 o
  -3   2   4        6.20        4.81      0.30 o
  -2   2   4      350.17      378.88      3.33 o
  -1   2   4        4.69        1.59      0.20 o
   0   2   4       16.18       23.92      0.63 o
   1   2   4       82.62       69.33      0.89 o
   2   2   4       18.49       17.00      0.45 o
   3   2   4        4.26        7.17      0.37 o
   4   2   4       73.10       72.96      1.22 o
   5   2   4      133.90      123.79      1.94 o
   6   2   4       38.91       37.45      1.53 o
   7   2   4       20.09       18.47      1.23 o
   8   2   4        4.78        8.00      0.97 o
  -9   3   4        5.56        7.64      0.87 o
  -8   3   4       12.93       13.63      1.01 o
  -7   3   4      228.10      236.73      3.08 o
  -6   3   4      324.48      328.16      4.10 o
  -5   3   4       71.76       70.01      1.05 o
  -4   3   4      105.79      111.30      1.32 o
  -3   3   4       49.60       54.53      0.81 o
  -2   3   4      651.89      639.38      4.91 o
  -1   3   4      256.41      232.11      2.05 o
   0   3   4     1060.09     1164.00      8.49 o
   1   3   4      877.24      896.91      7.21 o
   2   3   4       28.63       34.26      0.73 o
   3   3   4       67.50       70.28      1.15 o
   4   3   4       62.38       58.50      1.09 o
   5   3   4      444.94      413.64      4.45 o
   6   3   4        3.04        4.04      0.70 o
   7   3   4        0.40       -0.39      0.55 o
   8   3   4        7.51        7.83      1.18 o
  -9   4   4        0.17       -0.27      0.54 o
  -8   4   4        8.84        7.48      0.80 o
  -7   4   4       76.56       72.74      1.71 o
  -6   4   4        3.70        5.81      0.55 o
  -5   4   4       34.44       29.65      0.80 o
  -4   4   4        2.48        1.00      0.30 o
  -3   4   4      728.57      768.50      5.87 o
  -2   4   4       44.16       30.30      0.55 o
  -1   4   4        2.20        2.66      0.26 o
   0   4   4      262.23      283.01      2.63 o
   1   4   4     1092.76     1173.71      9.26 o
   2   4   4      129.84      135.48      1.65 o
   3   4   4       20.57       25.64      0.70 o
   4   4   4      127.01      118.37      2.37 o
   5   4   4       25.69       22.13      0.89 o
   6   4   4        3.99        5.86      0.73 o
   7   4   4        1.96        2.59      0.71 o
   8   4   4        5.68        7.67      1.14 o
  -9   5   4        1.36        0.23      0.59 o
  -8   5   4       40.57       37.01      1.41 o
  -7   5   4       49.04       42.16      1.39 o
  -6   5   4      142.21      138.49      2.09 o
  -5   5   4       88.43       93.90      1.38 o
  -4   5   4      824.65      806.91      6.22 o
  -3   5   4        3.10        4.43      0.28 o
  -2   5   4       41.30       68.85      0.90 o
  -1   5   4      305.92      310.71      2.86 o
   0   5   4      392.91      433.55      4.09 o
   1   5   4      275.75      273.82      2.66 o
   2   5   4      237.01      281.22      2.77 o
   3   5   4       96.54      109.48      2.33 o
   4   5   4        0.70        0.91      0.36 o
   5   5   4       12.70       12.50      0.73 o
   6   5   4        0.09        0.73      0.54 o
   7   5   4        6.91        7.54      0.96 o
   8   5   4       19.04       18.81      1.58 o
  -9   6   4        0.16       -0.18      0.54 o
  -8   6   4       45.22       38.80      1.40 o
  -7   6   4      175.17      173.91      2.84 o
  -6   6   4      121.73      107.05      2.21 o
  -5   6   4      292.34      280.50      4.72 o
  -4   6   4       13.44       10.18      0.44 o
  -3   6   4       38.65       37.83      0.66 o
  -2   6   4      807.04      847.89      6.83 o
  -1   6   4      639.50      696.80      6.17 o
   0   6   4     1500.22     1659.94     12.77 o
   1   6   4     1672.30     1718.18     14.76 o
   2   6   4       22.92       21.00      0.62 o
   3   6   4        0.91        1.03      0.32 o
   4   6   4       48.45       46.11      1.01 o
   5   6   4        1.60        1.93      0.49 o
   6   6   4       28.42       38.95      1.67 o
   7   6   4        2.59        1.14      0.71 o
  -9   7   4        3.17        2.69      0.82 o
  -8   7   4        4.59        4.37      0.79 o
  -7   7   4        9.60       10.82      0.86 o
  -6   7   4       39.59       42.85      1.13 o
  -5   7   4       92.31       96.10      1.58 o
  -4   7   4      264.93      256.90      4.13 o
  -3   7   4        3.71        3.29      0.40 o
  -2   7   4      192.59      263.70      2.54 o
  -1   7   4     2076.21     2123.33     16.13 o
   0   7   4     1332.74     1333.06     11.27 o
   1   7   4      105.66       86.84      1.55 o
   2   7   4       94.22      101.02      2.10 o
   3   7   4        4.54        4.87      0.41 o
   4   7   4        0.37        0.74      0.45 o
   5   7   4       32.15       28.58      1.07 o
   6   7   4        9.50       12.53      0.90 o
   7   7   4        5.40        5.81      0.89 o
  -9   8   4       23.49       25.42      1.48 o
  -8   8   4       29.66       31.80      1.54 o
  -7   8   4        1.24        2.51      0.58 o
  -6   8   4       11.28       11.84      0.71 o
  -5   8   4       15.38       14.56      0.68 o
  -4   8   4      203.38      216.05      2.12 o
  -3   8   4       45.41       31.80      0.63 o
  -2   8   4        0.09       -0.07      0.21 o
  -1   8   4       14.19       12.45      0.56 o
   0   8   4     1349.70     1346.93     11.41 o
   1   8   4      920.78      946.41      7.66 o
   2   8   4      504.11      503.04      4.81 o
   3   8   4       36.87       35.18      0.84 o
   4   8   4       11.42       10.90      0.59 o
   5   8   4       14.12       13.85      0.98 o
   6   8   4      151.99      154.29      6.41 o
   7   8   4        0.56       -0.11      0.62 o
  -9   9   4        0.01        0.69      0.73 o
  -8   9   4      163.98      158.46      3.30 o
  -7   9   4        0.25        0.47      0.60 o
  -6   9   4        5.73        5.46      0.63 o
  -5   9   4        2.55        4.32      0.58 o
  -4   9   4        0.35        0.28      0.35 o
  -3   9   4      245.61      231.92      2.37 o
  -2   9   4      131.48      141.52      1.66 o
  -1   9   4     1975.57     2091.49     15.94 o
   0   9   4      707.16      693.62      5.73 o
   1   9   4      142.49      138.81      1.64 o
   2   9   4      109.19       97.84      1.69 o
   3   9   4      235.45      246.86      3.45 o
   4   9   4      137.54      137.99      2.35 o
   5   9   4        0.00        0.28      0.46 o
   6   9   4        0.73       -0.09      0.59 o
   7   9   4        0.53        1.29      0.71 o
  -9  10   4       35.38       48.24      2.69 o
  -8  10   4       28.39       26.71      1.47 o
  -7  10   4       16.91       16.72      1.13 o
  -6  10   4      181.76      185.23      2.99 o
  -5  10   4      136.78      153.93      2.57 o
  -4  10   4       15.29       18.78      0.84 o
  -3  10   4        3.93        7.47      0.43 o
  -2  10   4      155.30      167.04      1.85 o
  -1  10   4     1217.33     1295.81     10.17 o
   0  10   4      146.75      185.41      4.38 o
   1  10   4       19.24       16.21      0.63 o
   2  10   4      131.75      120.74      2.02 o
   3  10   4      146.56      145.72      1.89 o
   4  10   4       56.35       58.97      1.19 o
   5  10   4       16.91       17.19      0.97 o
   6  10   4      108.56      107.33      3.76 o
   7  10   4       14.13       15.87      1.56 o
  -8  11   4       49.10       47.40      1.82 o
  -7  11   4        1.22       -0.05      0.79 o
  -6  11   4       29.95       26.60      1.11 o
  -5  11   4        0.41        0.36      0.41 o
  -4  11   4      148.19      159.30      2.12 o
  -3  11   4      156.24      153.50      2.23 o
  -2  11   4        1.39        3.41      0.33 o
  -1  11   4      380.68      368.35      3.41 o
   0  11   4       37.10       49.90      1.04 o
   1  11   4        0.21        1.02      0.44 o
   2  11   4      177.31      180.29      2.30 o
   3  11   4        2.18        2.14      0.46 o
   4  11   4        2.39        1.49      0.43 o
   5  11   4       27.62       31.71      1.38 o
   6  11   4        8.71       10.81      0.95 o
   7  11   4       17.81       23.26      2.23 o
  -8  12   4        0.11        0.10      0.73 o
  -7  12   4       58.95       52.97      1.79 o
  -6  12   4       65.85       57.47      1.52 o
  -5  12   4      240.67      226.41      3.20 o
  -4  12   4       21.01       19.86      0.76 o
  -3  12   4      133.18      144.59      2.15 o
  -2  12   4      219.86      205.49      2.20 o
  -1  12   4      145.09      124.92      2.60 o
   0  12   4        2.84        1.26      0.36 o
   1  12   4        0.19        0.05      0.33 o
   2  12   4       78.46       79.80      1.57 o
   3  12   4      121.33      122.72      1.89 o
   4  12   4      109.04      100.71      2.25 o
   5  12   4       48.16       39.33      1.51 o
   6  12   4       42.69       41.63      1.64 o
   7  12   4        3.19        4.16      0.98 o
  -8  13   4        0.00        0.11      0.89 o
  -7  13   4        1.29        0.72      0.70 o
  -6  13   4       13.80       12.88      0.88 o
  -5  13   4      158.53      146.59      2.44 o
  -4  13   4       12.45       11.23      0.66 o
  -3  13   4        1.57        0.68      0.36 o
  -2  13   4        2.31        1.47      0.37 o
  -1  13   4       62.05       65.03      1.23 o
   0  13   4      126.27      119.62      1.75 o
   1  13   4        5.27        5.73      0.51 o
   2  13   4       60.44       53.39      1.69 o
   3  13   4       88.21       87.55      1.73 o
   4  13   4       26.56       26.32      1.24 o
   5  13   4        6.94        8.00      0.93 o
   6  13   4       22.38       23.31      1.80 o
  -8  14   4       14.34       24.16      1.51 o
  -7  14   4       15.62       17.17      1.18 o
  -6  14   4       94.60       93.22      2.02 o
  -5  14   4      157.00      142.14      2.46 o
  -4  14   4       32.91       37.90      1.02 o
  -3  14   4        9.02       12.22      0.66 o
  -2  14   4        0.33        0.39      0.35 o
  -1  14   4       24.13       16.40      0.70 o
   0  14   4      841.59      853.23      7.73 o
   1  14   4      119.03      126.75      1.88 o
   2  14   4       37.12       28.76      0.89 o
   3  14   4      122.51      126.31      2.21 o
   4  14   4       15.59       15.12      1.03 o
   5  14   4       13.98       13.80      1.08 o
   6  14   4        1.87        1.23      0.71 o
  -8  15   4        6.67        4.17      0.89 o
  -7  15   4        0.74        2.06      0.70 o
  -6  15   4        2.40        2.74      0.62 o
  -5  15   4       17.29       17.80      1.22 o
  -4  15   4       36.74       29.43      0.95 o
  -3  15   4       24.28       28.17      0.89 o
  -2  15   4       63.91       55.92      1.17 o
  -1  15   4       17.51       16.44      0.92 o
   0  15   4        0.01        0.98      0.41 o
   1  15   4        9.79       10.36      0.63 o
   2  15   4        1.61        0.45      0.40 o
   3  15   4      118.05      106.67      2.04 o
   4  15   4       12.40       12.17      1.10 o
   5  15   4        4.48        3.09      0.76 o
   6  15   4        6.54        8.98      0.98 o
  -7  16   4       27.36       25.79      1.45 o
  -6  16   4       20.21       20.43      1.18 o
  -5  16   4       19.51       21.14      1.19 o
  -4  16   4       18.21       16.61      0.87 o
  -3  16   4      134.41      142.82      3.12 o
  -2  16   4        0.59        0.33      0.46 o
  -1  16   4       30.83       25.65      1.01 o
   0  16   4        4.97        4.28      0.52 o
   1  16   4       16.55       14.49      0.72 o
   2  16   4       15.73       14.88      0.87 o
   3  16   4       53.92       46.15      1.36 o
   4  16   4       34.23       34.92      1.45 o
   5  16   4        0.15        0.50      0.66 o
   6  16   4       26.45       24.53      1.86 o
  -7  17   4        1.94        2.75      0.79 o
  -6  17   4        2.92        3.98      0.74 o
  -5  17   4        4.34        5.22      0.68 o
  -4  17   4       49.40       50.94      1.38 o
  -3  17   4      114.67      104.98      1.78 o
  -2  17   4       80.12       84.13      1.78 o
  -1  17   4     1157.98     1155.18     11.29 o
   0  17   4       26.31       24.86      1.21 o
   1  17   4       50.12       47.98      1.34 o
   2  17   4       13.80       14.28      0.87 o
   3  17   4       78.89       61.22      2.15 o
   4  17   4       19.82       12.27      1.03 o
   5  17   4       18.93       18.53      1.27 o
  -7  18   4       11.14       15.48      1.26 o
  -6  18   4        0.02       -0.36      0.52 o
  -5  18   4        0.71        0.59      0.57 o
  -4  18   4        0.91        1.38      0.54 o
  -3  18   4      171.38      164.62      3.42 o
  -2  18   4      178.23      180.14      3.10 o
  -1  18   4      149.10      136.11      2.49 o
   0  18   4      240.50      225.56      4.95 o
   1  18   4       59.63       59.45      1.51 o
   2  18   4      246.10      238.55      3.40 o
   3  18   4        0.58        0.97      0.48 o
   4  18   4       10.84       10.02      1.00 o
   5  18   4        8.94       15.10      1.21 o
  -6  19   4       25.40       32.31      1.34 o
  -5  19   4        7.13        8.33      0.83 o
  -4  19   4        7.68        6.63      0.73 o
  -3  19   4      161.90      159.20      2.63 o
  -2  19   4       29.41       35.45      1.23 o
  -1  19   4      218.65      216.72      3.86 o
   0  19   4        3.61        3.67      0.76 o
   1  19   4       20.85       25.58      1.24 o
   2  19   4       24.76       23.94      1.21 o
   3  19   4        1.65        2.45      0.58 o
   4  19   4        0.13        1.21      0.62 o
   5  19   4        0.06        0.13      0.67 o
  -6  20   4        9.28        9.35      0.90 o
  -5  20   4        0.28        0.37      0.54 o
  -4  20   4        0.00        0.59      0.57 o
  -3  20   4       10.30       12.56      0.85 o
  -2  20   4        0.30        0.07      0.50 o
  -1  20   4      137.59      137.13      2.44 o
   0  20   4        0.26        0.47      0.59 o
   1  20   4        6.04        6.27      0.84 o
   2  20   4        3.10        3.39      0.61 o
   3  20   4       46.62       48.37      1.51 o
   4  20   4       19.08       23.90      1.37 o
  -5  21   4        1.03        1.38      0.60 o
  -4  21   4        0.05        0.41      0.60 o
  -3  21   4        0.04        0.71      0.56 o
  -2  21   4       70.02       75.02      1.78 o
  -1  21   4      116.18      112.58      2.51 o
   0  21   4        5.31        6.35      0.85 o
   1  21   4        8.12       10.02      0.92 o
   2  21   4       15.42       14.50      1.11 o
   3  21   4        8.70        9.34      0.97 o
   4  21   4        0.72        1.96      0.76 o
  -5  22   4       17.73       16.66      1.31 o
  -4  22   4        0.55        0.60      0.62 o
  -3  22   4       25.09       24.81      1.17 o
  -2  22   4        0.99        2.05      0.58 o
  -1  22   4       35.27       40.51      1.86 o
   0  22   4       14.27       18.71      1.19 o
   1  22   4        6.63        7.91      0.89 o
   2  22   4       17.10       18.96      1.21 o
   3  22   4        0.20       -0.49      0.77 o
  -4  23   4        0.00       -0.11      0.60 o
  -3  23   4        1.00        0.09      0.56 o
  -2  23   4       83.83       75.24      2.09 o
  -1  23   4       84.65       86.20      2.27 o
   0  23   4        7.49        9.29      0.97 o
   1  23   4       32.98       33.14      1.45 o
   2  23   4        6.09        6.89      0.92 o
   3  23   4       20.14       22.24      1.58 o
  -3  24   4        3.69        2.54      0.74 o
  -2  24   4        8.15        4.57      0.82 o
  -1  24   4        5.25        6.65      0.91 o
   0  24   4        1.31        2.05      0.76 o
   1  24   4        6.30        4.70      0.82 o
   2  24   4        0.95        1.75      0.76 o
  -2  25   4        5.50        9.39      1.00 o
  -1  25   4       10.04       12.18      1.10 o
   0  25   4       62.83       65.12      2.06 o
   1  25   4        5.31        6.08      0.94 o
  -9   1   5        8.13        5.38      0.91 o
  -8   1   5        0.22       -0.30      0.88 o
  -7   1   5       55.39       49.54      1.30 o
  -6   1   5       17.06       16.64      0.75 o
  -5   1   5       42.77       43.36      0.96 o
  -4   1   5     1448.19     1468.53     10.80 o
  -3   1   5      134.87      132.53      1.48 o
  -2   1   5      724.97      763.94      5.87 o
  -1   1   5     3013.42     3136.22     23.68 o
   0   1   5        0.80        4.26      0.28 o
   1   1   5       93.67       95.51      1.16 o
   2   1   5        6.39        8.72      0.64 o
   3   1   5        0.44        0.18      0.33 o
   4   1   5       42.88       40.72      1.08 o
   5   1   5      318.24      308.32      4.12 o
   6   1   5       12.03        9.08      1.02 o
   7   1   5        1.23        2.38      0.75 o
  -9   2   5        1.28       -0.79      0.54 o
  -8   2   5       23.45       25.00      1.40 o
  -7   2   5       24.70       22.44      0.95 o
  -6   2   5        0.05       -0.56      0.48 o
  -5   2   5        0.01        0.26      0.27 o
  -4   2   5      103.35       99.79      1.29 o
  -3   2   5      187.02      205.72      2.01 o
  -2   2   5      210.52      192.01      1.89 o
  -1   2   5        5.82       11.77      0.45 o
   0   2   5       28.52       23.01      0.54 o
   1   2   5     1516.91     1605.55     12.55 o
   2   2   5        0.09        0.94      0.30 o
   3   2   5        8.18        7.73      0.47 o
   4   2   5       16.59       15.47      0.75 o
   5   2   5        1.29        1.25      0.57 o
   6   2   5      100.61       93.29      2.40 o
   7   2   5        3.15        4.09      0.87 o
  -9   3   5        0.90        3.29      0.72 o
  -8   3   5       50.94       49.59      1.52 o
  -7   3   5        1.45        1.43      0.58 o
  -6   3   5       41.87       46.41      1.16 o
  -5   3   5        7.35        5.17      0.40 o
  -4   3   5        1.74        3.25      0.35 o
  -3   3   5      106.90      118.19      1.36 o
  -2   3   5      320.43      311.63      2.72 o
  -1   3   5      441.21      482.51      4.38 o
   0   3   5       95.47       96.92      1.14 o
   1   3   5       17.03       15.17      0.76 o
   2   3   5      225.28      220.01      2.84 o
   3   3   5        5.71        6.37      0.44 o
   4   3   5       15.51       14.84      0.76 o
   5   3   5       79.73       75.27      1.75 o
   6   3   5       57.18       62.06      2.01 o
   7   3   5        1.22        3.03      0.79 o
  -9   4   5       24.97       32.55      1.58 o
  -8   4   5        3.92        6.95      0.93 o
  -7   4   5      221.35      210.08      3.18 o
  -6   4   5       12.22       11.02      0.68 o
  -5   4   5      217.84      215.02      2.22 o
  -4   4   5      159.76      164.04      1.77 o
  -3   4   5      340.64      392.58      3.62 o
  -2   4   5     1096.21     1163.54      8.60 o
  -1   4   5       32.33       33.15      0.64 o
   0   4   5      112.41      104.07      1.33 o
   1   4   5        0.11       -0.12      0.26 o
   2   4   5      102.06      119.65      1.59 o
   3   4   5       26.70       23.38      0.71 o
   4   4   5       67.01       67.55      1.26 o
   5   4   5       92.20       86.56      1.88 o
   6   4   5       10.72        9.81      1.03 o
   7   4   5        2.00        3.15      0.79 o
  -9   5   5        1.69        2.47      0.78 o
  -8   5   5       30.34       34.10      1.54 o
  -7   5   5       78.66       75.25      1.77 o
  -6   5   5      689.98      679.01      7.34 o
  -5   5   5       91.03       90.85      1.29 o
  -4   5   5       40.97       38.48      1.09 o
  -3   5   5       29.84       34.28      0.74 o
  -2   5   5      328.85      331.38      3.07 o
  -1   5   5       99.82      107.70      1.41 o
   0   5   5       19.73       22.37      1.05 o
   1   5   5      178.85      170.01      1.97 o
   2   5   5       27.81       24.02      0.69 o
   3   5   5       26.78       29.12      0.80 o
   4   5   5       11.26       12.72      0.64 o
   5   5   5       51.00       48.42      1.74 o
   6   5   5       25.08       20.50      1.27 o
   7   5   5        1.81        1.16      0.83 o
  -9   6   5        1.98        2.86      0.78 o
  -8   6   5       19.35       22.27      1.33 o
  -7   6   5       16.34       22.53      1.31 o
  -6   6   5      136.26      124.45      2.25 o
  -5   6   5      237.93      225.68      2.78 o
  -4   6   5      232.08      242.93      3.98 o
  -3   6   5        4.30        3.29      0.34 o
  -2   6   5       66.99       79.15      1.18 o
  -1   6   5      524.08      533.80      4.63 o
   0   6   5       71.39       78.22      1.31 o
   1   6   5        1.31        1.27      0.31 o
   2   6   5      109.67      101.75      2.30 o
   3   6   5       76.11       84.96      2.15 o
   4   6   5       10.00        7.58      0.55 o
   5   6   5       13.84       14.15      0.79 o
   6   6   5       34.95       38.52      1.53 o
   7   6   5        3.84        2.83      0.93 o
  -9   7   5        0.01       -0.87      0.63 o
  -8   7   5        1.24        0.80      0.67 o
  -7   7   5      117.22      100.06      2.42 o
  -6   7   5       80.62       64.86      1.87 o
  -5   7   5       92.88       91.43      1.89 o
  -4   7   5        1.66        2.24      0.35 o
  -3   7   5      325.36      320.72      3.14 o
  -2   7   5       65.11       59.91      1.02 o
  -1   7   5      159.28      141.50      1.88 o
   0   7   5      275.38      231.67      2.67 o
   1   7   5      310.49      292.47      3.69 o
   2   7   5      150.77      149.47      1.87 o
   3   7   5       15.48       11.77      0.63 o
   4   7   5       70.26       69.55      1.44 o
   5   7   5        1.96        2.21      0.53 o
   6   7   5        3.03        4.12      0.76 o
   7   7   5        0.34        1.58      0.84 o
  -8   8   5       36.41       31.46      1.89 o
  -7   8   5      127.55      134.86      2.82 o
  -6   8   5      107.07       95.05      2.90 o
  -5   8   5       97.31      103.13      1.93 o
  -4   8   5      105.63      105.72      1.57 o
  -3   8   5       32.75       35.45      1.08 o
  -2   8   5       52.52       49.78      1.06 o
  -1   8   5      182.02      178.07      2.21 o
   0   8   5      148.02      149.18      2.00 o
   1   8   5       52.55       44.69      1.01 o
   2   8   5       93.52       82.18      1.59 o
   3   8   5      576.20      564.81      8.66 o
   4   8   5      346.51      357.19      4.87 o
   5   8   5        1.34        1.64      0.54 o
   6   8   5       21.26       21.07      1.47 o
   7   8   5       18.98       22.01      1.63 o
  -8   9   5        6.26        7.72      0.96 o
  -7   9   5       43.93       48.53      1.71 o
  -6   9   5       16.37       17.62      1.17 o
  -5   9   5        0.00       -0.11      0.41 o
  -4   9   5        0.33        1.56      0.38 o
  -3   9   5      324.21      316.69      3.12 o
  -2   9   5        3.29        5.45      0.40 o
  -1   9   5      191.98      176.05      2.21 o
   0   9   5      268.35      280.44      5.91 o
   1   9   5      180.52      182.23      2.33 o
   2   9   5       12.33       18.46      0.76 o
   3   9   5       19.71       15.25      0.76 o
   4   9   5       69.83       66.46      2.26 o
   5   9   5       52.64       52.64      1.47 o
   6   9   5        0.02       -0.03      0.68 o
  -8  10   5       23.52       28.60      1.49 o
  -7  10   5      122.32      112.90      2.66 o
  -6  10   5        1.88        4.82      0.65 o
  -5  10   5       44.93       39.30      1.45 o
  -4  10   5        7.87        4.45      0.50 o
  -3  10   5       23.05       22.39      0.68 o
  -2  10   5       62.92       73.18      1.31 o
  -1  10   5      505.25      521.89      8.20 o
   0  10   5      512.68      529.13      6.35 o
   1  10   5      169.34      172.70      2.86 o
   2  10   5      123.03      123.93      1.91 o
   3  10   5      185.54      171.20      2.40 o
   4  10   5       29.14       26.83      1.14 o
   5  10   5        5.17        4.13      0.79 o
   6  10   5        7.10        7.89      1.05 o
  -8  11   5       27.14       31.52      2.26 o
  -7  11   5        2.60        1.68      0.67 o
  -6  11   5       33.38       31.33      1.19 o
  -5  11   5      125.26      114.73      2.14 o
  -4  11   5      101.03       97.18      1.65 o
  -3  11   5       50.32       45.94      1.06 o
  -2  11   5       29.11       26.09      0.80 o
  -1  11   5       62.16       58.66      1.22 o
   0  11   5      108.26      103.22      2.21 o
   1  11   5      263.34      265.73      4.26 o
   2  11   5       18.68       23.60      0.84 o
   3  11   5      135.91      115.84      2.98 o
   4  11   5       62.24       64.90      1.58 o
   5  11   5       16.88       19.90      1.44 o
   6  11   5        1.83        1.02      0.94 o
  -8  12   5        0.18        0.39      0.93 o
  -7  12   5        7.68        7.16      0.94 o
  -6  12   5       13.66       10.54      0.86 o
  -5  12   5        3.04        2.56      0.54 o
  -4  12   5        0.27       -0.11      0.36 o
  -3  12   5        2.26        1.72      0.38 o
  -2  12   5        8.66        9.18      0.56 o
  -1  12   5       19.67       18.56      0.75 o
   0  12   5        0.81        1.42      0.55 o
   1  12   5       42.31       44.47      1.56 o
   2  12   5        8.82        9.85      0.69 o
   3  12   5       12.33       15.27      0.79 o
   4  12   5       14.39       12.93      1.00 o
   5  12   5        9.85       10.52      0.98 o
   6  12   5        0.01       -0.34      0.60 o
  -8  13   5        7.04        5.94      0.98 o
  -7  13   5       36.87       44.71      1.71 o
  -6  13   5        5.72        5.90      0.73 o
  -5  13   5       32.51       33.91      1.21 o
  -4  13   5       16.07       15.61      1.33 o
  -3  13   5       53.26       52.24      1.32 o
  -2  13   5      232.13      221.73      3.04 o
  -1  13   5        6.33        9.75      1.47 o
   0  13   5      535.53      514.03      5.15 o
   1  13   5        1.34        2.01      0.46 o
   2  13   5      374.35      350.54      3.93 o
   3  13   5       70.85       70.27      1.94 o
   4  13   5       31.64       32.56      1.40 o
   5  13   5        1.56        1.52      0.70 o
   6  13   5        7.68        6.35      0.92 o
  -7  14   5       10.17       17.60      1.34 o
  -6  14   5        9.88        9.05      0.85 o
  -5  14   5       10.05       10.01      0.79 o
  -4  14   5       60.06       55.57      1.31 o
  -3  14   5       94.93       89.51      1.78 o
  -2  14   5      310.26      288.25      4.12 o
  -1  14   5      853.80      820.79      7.58 o
   0  14   5      217.04      197.85      2.59 o
   1  14   5        0.02        0.16      0.41 o
   2  14   5        3.07        2.90      0.52 o
   3  14   5       36.18       36.28      1.24 o
   4  14   5        0.00        0.80      0.66 o
   5  14   5       11.21       12.68      1.11 o
   6  14   5        3.17        6.09      0.94 o
  -7  15   5        9.92       12.71      1.35 o
  -6  15   5        1.96        0.20      0.52 o
  -5  15   5       42.01       38.40      1.30 o
  -4  15   5       10.63        9.48      0.69 o
  -3  15   5       89.31      102.28      1.97 o
  -2  15   5        8.10        8.57      0.69 o
  -1  15   5      452.58      442.03      5.26 o
   0  15   5      250.47      258.33      3.13 o
   1  15   5      128.74      132.58      2.07 o
   2  15   5       83.11       70.86      1.50 o
   3  15   5       80.83       81.25      1.88 o
   4  15   5       43.89       40.64      1.51 o
   5  15   5        2.15        2.45      0.73 o
  -7  16   5        2.48        2.23      0.77 o
  -6  16   5        2.57        1.94      0.62 o
  -5  16   5       79.64       72.92      2.03 o
  -4  16   5       13.91       14.65      0.89 o
  -3  16   5       85.73       79.18      1.74 o
  -2  16   5       17.86       15.37      0.89 o
  -1  16   5       43.26       43.81      1.30 o
   0  16   5       25.04       23.07      0.91 o
   1  16   5       71.21       74.87      1.51 o
   2  16   5        6.13        3.67      0.59 o
   3  16   5        1.16        1.36      0.52 o
   4  16   5       47.41       43.88      1.66 o
   5  16   5        0.36       -0.48      0.63 o
  -7  17   5        6.22        9.17      1.08 o
  -6  17   5        0.24        0.35      0.58 o
  -5  17   5       31.87       36.03      1.38 o
  -4  17   5        1.81        0.44      0.57 o
  -3  17   5       65.44       58.04      1.61 o
  -2  17   5       93.28       81.47      1.78 o
  -1  17   5        0.61        0.52      0.61 o
   0  17   5       91.43       91.54      1.89 o
   1  17   5       24.76       22.48      1.04 o
   2  17   5        3.04        2.95      0.61 o
   3  17   5       12.31        9.90      0.88 o
   4  17   5        0.03       -0.45      0.70 o
   5  17   5        1.66        3.43      0.87 o
  -6  18   5        0.41        2.45      0.64 o
  -5  18   5        7.21        7.66      1.04 o
  -4  18   5        2.92        3.30      0.66 o
  -3  18   5       25.54       22.97      1.02 o
  -2  18   5       58.32       57.40      1.51 o
  -1  18   5       18.74       18.94      0.94 o
   0  18   5       25.24       22.33      1.08 o
   1  18   5        5.37        3.99      0.73 o
   2  18   5       30.64       29.47      1.20 o
   3  18   5       11.20       12.17      0.90 o
   4  18   5       28.97       30.35      1.48 o
  -6  19   5       11.52        9.34      1.14 o
  -5  19   5       39.34       41.54      1.63 o
  -4  19   5       29.12       28.91      1.35 o
  -3  19   5       13.85       14.74      0.98 o
  -2  19   5       19.32       19.64      1.34 o
  -1  19   5       48.58       46.72      1.40 o
   0  19   5      147.60      141.86      3.39 o
   1  19   5       24.50       24.34      1.29 o
   2  19   5        6.98        5.31      0.69 o
   3  19   5       35.88       36.28      1.35 o
   4  19   5        8.98       12.42      1.11 o
  -5  20   5       17.48       18.11      1.21 o
  -4  20   5        0.07        0.23      0.57 o
  -3  20   5        4.16        3.78      0.63 o
  -2  20   5       14.65       14.35      1.23 o
  -1  20   5       22.11       22.87      1.09 o
   0  20   5        4.17        5.67      0.84 o
   1  20   5        3.60        3.82      0.72 o
   2  20   5        0.29        0.25      0.68 o
   3  20   5       19.21       15.98      1.16 o
  -5  21   5        4.35        5.70      0.89 o
  -4  21   5        0.92        0.11      0.64 o
  -3  21   5        3.09        2.41      0.62 o
  -2  21   5       52.62       53.14      1.57 o
  -1  21   5       11.94       17.36      1.18 o
   0  21   5       12.23       10.19      1.28 o
   1  21   5        2.88        4.80      0.84 o
   2  21   5       10.13       10.41      1.03 o
   3  21   5       15.85       18.15      1.26 o
  -4  22   5        1.27       -0.11      0.57 o
  -3  22   5       12.88       14.97      1.01 o
  -2  22   5       40.58       41.00      1.43 o
  -1  22   5       70.52       62.33      2.65 o
   0  22   5       34.85       38.11      1.61 o
   1  22   5        3.91        4.28      0.86 o
   2  22   5        0.21       -0.10      0.92 o
  -3  23   5        1.49        1.17      0.62 o
  -2  23   5        5.93        6.30      0.89 o
  -1  23   5       14.02       13.04      1.12 o
   0  23   5       30.78       33.32      1.56 o
   1  23   5        3.46        4.57      0.79 o
  -2  24   5        9.71       11.02      1.08 o
  -1  24   5       42.18       39.04      1.69 o
   0  24   5        0.84        0.49      0.96 o
  -9   0   6        0.15        1.69      2.75 o
  -8   0   6       31.95       32.62      1.63 o
  -7   0   6       10.41        7.23      0.99 o
  -6   0   6      801.07      831.32     13.74 o
  -5   0   6      119.57      128.51      2.47 o
  -4   0   6      470.59      448.55      5.52 o
  -3   0   6       31.17       33.34      1.46 o
  -2   0   6      309.64      260.68      3.53 o
  -1   0   6     1457.05     1460.25     58.32 o
   0   0   6       28.80       29.79      1.21 o
   1   0   6      806.91      828.54     10.83 o
   2   0   6      203.85      201.00      3.74 o
   3   0   6        0.13        0.53      0.52 o
   4   0   6       39.25       47.42      1.79 o
   5   0   6      265.14      299.91      6.73 o
   6   0   6       27.35       28.64      2.17 o
  -9   1   6        0.06        0.97      0.88 o
  -8   1   6        0.46        1.62      0.59 o
  -7   1   6      244.39      248.63      4.35 o
  -6   1   6      481.35      504.85      5.23 o
  -5   1   6       11.10       10.05      0.61 o
  -4   1   6       51.78       52.44      1.04 o
  -3   1   6        1.46        1.87      0.31 o
  -2   1   6      127.28      117.17      2.00 o
  -1   1   6        0.02       -0.08      0.34 o
   0   1   6        9.95        9.92      0.46 o
   1   1   6        5.66        5.94      0.50 o
   2   1   6      194.10      204.64      2.66 o
   3   1   6       11.31        9.04      0.64 o
   4   1   6       38.89       35.75      1.13 o
   5   1   6       39.39       38.30      1.42 o
   6   1   6       16.05       16.03      1.26 o
  -9   2   6        1.00        1.43      0.93 o
  -8   2   6        1.75        1.47      0.73 o
  -7   2   6       84.87       81.29      1.85 o
  -6   2   6       22.23       18.46      1.02 o
  -5   2   6      134.90      133.36      1.69 o
  -4   2   6       11.85       11.01      0.50 o
  -3   2   6      126.50      140.42      1.62 o
  -2   2   6      644.13      687.69      7.53 o
  -1   2   6      122.00      103.28      2.69 o
   0   2   6       63.90       68.41      1.12 o
   1   2   6        3.69        2.92      0.41 o
   2   2   6       24.99       23.43      0.84 o
   3   2   6       60.36       53.32      1.28 o
   4   2   6        8.89        8.35      0.70 o
   5   2   6       19.23       22.56      1.17 o
   6   2   6       34.14       33.73      1.59 o
  -9   3   6        4.36        4.97      0.89 o
  -8   3   6        0.17        0.25      0.61 o
  -7   3   6      130.17      134.79      4.43 o
  -6   3   6      146.71      150.87      3.43 o
  -5   3   6       83.78       85.85      2.05 o
  -4   3   6        0.46        0.18      0.34 o
  -3   3   6       26.82       25.33      0.95 o
  -2   3   6       79.95       84.45      1.29 o
  -1   3   6      129.87      115.38      1.95 o
   0   3   6        8.75        9.44      0.89 o
   1   3   6       44.17       43.39      0.90 o
   2   3   6       96.92      109.17      1.78 o
   3   3   6      212.12      200.78      2.72 o
   4   3   6      132.35      133.24      2.19 o
   5   3   6       80.90       88.40      2.39 o
   6   3   6        2.08        4.60      0.85 o
  -8   4   6        0.81        0.75      0.64 o
  -7   4   6       12.75       13.13      1.32 o
  -6   4   6        8.81        9.16      0.86 o
  -5   4   6      332.92      341.73      4.06 o
  -4   4   6      429.49      429.60      4.09 o
  -3   4   6       17.42       15.87      0.59 o
  -2   4   6      293.26      274.29      3.63 o
  -1   4   6        4.00        3.89      0.55 o
   0   4   6        8.99        9.66      1.35 o
   1   4   6       33.07       29.83      0.91 o
   2   4   6       27.32       26.11      0.87 o
   3   4   6      137.60      122.43      2.01 o
   4   4   6       42.19       44.38      1.24 o
   5   4   6       55.82       66.96      1.79 o
   6   4   6        7.96        8.46      0.97 o
  -8   5   6        2.57        1.37      0.66 o
  -7   5   6       54.24       55.76      1.77 o
  -6   5   6       84.74       82.97      1.86 o
  -5   5   6       34.47       40.57      1.02 o
  -4   5   6       66.29       60.31      1.48 o
  -3   5   6       32.36       25.69      0.73 o
  -2   5   6      152.48      134.35      1.89 o
  -1   5   6       96.91       89.81      1.47 o
   0   5   6       62.98       60.42      1.58 o
   1   5   6       18.37       16.09      0.70 o
   2   5   6       17.07       17.62      0.80 o
   3   5   6      405.85      426.40      9.38 o
   4   5   6       31.02       30.53      1.19 o
   5   5   6      214.31      216.98      4.37 o
   6   5   6        0.77        2.49      0.89 o
  -8   6   6       12.37       11.52      1.31 o
  -7   6   6       17.08       16.01      1.37 o
  -6   6   6      102.00      101.40      2.05 o
  -5   6   6      148.41      140.77      2.27 o
  -4   6   6       58.26       60.12      1.29 o
  -3   6   6       61.03       50.25      1.45 o
  -2   6   6        4.72        4.93      0.56 o
  -1   6   6        2.23        2.15      0.38 o
   0   6   6       66.18       68.13      1.51 o
   1   6   6       84.81       80.01      1.45 o
   2   6   6        0.40       -0.09      0.36 o
   3   6   6       16.23       14.50      0.90 o
   4   6   6       69.68       63.74      1.61 o
   5   6   6       48.46       46.97      2.41 o
   6   6   6        0.15       -0.19      1.10 o
  -8   7   6       29.39       31.93      1.59 o
  -7   7   6        3.89        6.14      1.13 o
  -6   7   6        9.28        6.27      0.74 o
  -5   7   6       42.24       41.69      1.31 o
  -4   7   6       31.22       29.51      0.88 o
  -3   7   6      143.89      136.88      2.20 o
  -2   7   6       38.09       43.09      1.04 o
  -1   7   6      108.75       98.90      2.51 o
   0   7   6       11.96       13.23      0.69 o
   1   7   6        0.00        1.84      1.17 o
   2   7   6       68.80       57.72      1.29 o
   3   7   6       44.70       42.63      1.16 o
   4   7   6       96.43       90.97      1.94 o
   5   7   6        8.78        7.16      0.91 o
   6   7   6        0.84        2.76      0.89 o
  -8   8   6        5.66        3.80      0.86 o
  -7   8   6        2.87        4.55      0.82 o
  -6   8   6       27.55       24.65      1.11 o
  -5   8   6       11.19       10.93      0.78 o
  -4   8   6        0.54       -0.18      0.32 o
  -3   8   6      107.29       96.44      1.61 o
  -2   8   6      213.69      209.85      2.60 o
  -1   8   6        6.31        6.30      0.51 o
   0   8   6       55.12       50.03      1.15 o
   1   8   6       11.98       14.15      1.02 o
   2   8   6      158.05      150.14      3.28 o
   3   8   6        7.21        7.36      0.69 o
   4   8   6       18.74       17.42      1.00 o
   5   8   6        5.72        8.60      0.92 o
   6   8   6        0.01        1.09      1.06 o
  -8   9   6        0.16        0.33      0.62 o
  -7   9   6        0.98        0.88      0.70 o
  -6   9   6       72.81       70.54      1.98 o
  -5   9   6       22.53       22.70      1.00 o
  -4   9   6      123.74      121.39      1.91 o
  -3   9   6       83.84       86.30      1.49 o
  -2   9   6      177.62      188.16      2.85 o
  -1   9   6      308.27      304.32      3.67 o
   0   9   6       74.66       71.23      1.39 o
   1   9   6       88.40       89.98      1.70 o
   2   9   6       82.00       81.04      1.83 o
   3   9   6       46.74       48.06      1.23 o
   4   9   6      113.89      109.60      2.07 o
   5   9   6        0.79        1.54      0.66 o
   6   9   6        3.59        4.23      1.20 o
  -8  10   6       16.50       17.46      1.53 o
  -7  10   6       83.64       82.48      4.21 o
  -6  10   6        2.94        2.92      0.60 o
  -5  10   6      233.51      203.74      5.08 o
  -4  10   6       39.55       36.53      1.15 o
  -3  10   6       97.61       87.18      1.54 o
  -2  10   6        8.11        8.70      0.58 o
  -1  10   6      154.17      149.78      2.21 o
   0  10   6      456.94      439.68      4.67 o
   1  10   6      243.01      240.36      3.55 o
   2  10   6      119.34      111.74      3.04 o
   3  10   6       31.16       32.00      1.21 o
   4  10   6       19.09       23.59      1.02 o
   5  10   6        0.65        2.32      0.81 o
   6  10   6        1.72        3.17      1.20 o
  -8  11   6        0.00        0.69      1.10 o
  -7  11   6        0.57        2.05      0.73 o
  -6  11   6        0.50       -0.49      0.73 o
  -5  11   6       96.28       92.74      1.95 o
  -4  11   6        0.20       -0.03      0.41 o
  -3  11   6       68.21       61.30      1.47 o
  -2  11   6        6.80        3.04      0.46 o
  -1  11   6      163.26      149.77      2.15 o
   0  11   6      203.16      217.50      3.37 o
   1  11   6      120.11      124.44      1.97 o
   2  11   6      130.93      126.54      2.06 o
   3  11   6       31.97       27.88      1.15 o
   4  11   6        1.72        2.72      0.65 o
   5  11   6        4.31        3.28      0.89 o
  -7  12   6       22.99       30.98      1.50 o
  -6  12   6        6.21        4.36      0.70 o
  -5  12   6       21.81       16.99      1.26 o
  -4  12   6      261.80      269.51      3.61 o
  -3  12   6      208.02      167.82      2.63 o
  -2  12   6       21.49       21.08      0.84 o
  -1  12   6       45.97       45.41      1.44 o
   0  12   6       40.81       38.83      1.13 o
   1  12   6        0.58        2.45      0.70 o
   2  12   6        9.06       10.83      0.75 o
   3  12   6      128.82      121.79      2.08 o
   4  12   6       12.43       13.25      1.06 o
   5  12   6        0.00       -0.86      0.57 o
  -7  13   6        0.05        0.84      0.70 o
  -6  13   6       29.42       28.65      1.22 o
  -5  13   6       20.43       22.86      1.20 o
  -4  13   6       39.47       35.75      1.33 o
  -3  13   6       11.53       12.91      0.94 o
  -2  13   6        6.75        5.10      0.63 o
  -1  13   6      194.21      167.29      2.35 o
   0  13   6      257.58      240.80      4.08 o
   1  13   6       34.53       28.85      1.03 o
   2  13   6        0.64        1.51      0.49 o
   3  13   6        0.42        0.69      0.59 o
   4  13   6        0.25        0.33      0.64 o
   5  13   6        1.51        2.64      0.74 o
  -7  14   6        0.02        0.63      0.68 o
  -6  14   6        5.92        7.25      0.87 o
  -5  14   6        3.94        5.74      0.75 o
  -4  14   6       38.30       32.87      1.17 o
  -3  14   6       14.67       16.81      0.90 o
  -2  14   6        1.06        0.63      0.42 o
  -1  14   6        2.33        3.20      0.56 o
   0  14   6      326.89      335.12      3.87 o
   1  14   6       25.34       22.91      0.93 o
   2  14   6       33.00       24.46      1.04 o
   3  14   6      117.24      109.14      2.48 o
   4  14   6       22.24       28.91      1.43 o
   5  14   6        4.83        6.78      0.98 o
  -7  15   6        1.86        0.17      0.67 o
  -6  15   6        2.36        2.11      0.71 o
  -5  15   6       17.75       17.69      1.13 o
  -4  15   6        9.39        9.60      0.77 o
  -3  15   6       19.95       19.09      0.96 o
  -2  15   6       77.70       79.31      1.77 o
  -1  15   6        6.91        4.69      0.67 o
   0  15   6       27.04       26.60      1.06 o
   1  15   6       10.21       13.33      0.79 o
   2  15   6      111.76      114.52      2.08 o
   3  15   6        6.83        5.26      0.73 o
   4  15   6        0.93        0.72      0.92 o
  -6  16   6        4.37        3.24      0.87 o
  -5  16   6        7.60        9.44      0.95 o
  -4  16   6        0.01       -0.67      0.45 o
  -3  16   6       46.61       43.43      1.40 o
  -2  16   6        7.44        9.38      0.89 o
  -1  16   6        0.54        0.37      0.49 o
   0  16   6       99.07       88.12      1.91 o
   1  16   6        1.31        1.58      0.50 o
   2  16   6        0.07        1.10      0.58 o
   3  16   6       20.14       25.59      1.19 o
   4  16   6       32.05       31.00      1.56 o
  -6  17   6       14.11       13.96      1.11 o
  -5  17   6        3.06        3.71      0.74 o
  -4  17   6       10.29       12.37      1.00 o
  -3  17   6       25.15       26.77      1.09 o
  -2  17   6        6.68        4.90      0.67 o
  -1  17   6        5.74        3.15      0.76 o
   0  17   6       14.32       15.63      0.98 o
   1  17   6        3.89        5.87      0.64 o
   2  17   6       26.53       24.68      1.17 o
   3  17   6        5.77        7.11      0.96 o
   4  17   6        3.09        4.89      0.94 o
  -6  18   6        2.26        4.23      0.84 o
  -5  18   6       24.20       21.19      1.26 o
  -4  18   6        0.31       -0.25      0.50 o
  -3  18   6        8.37        8.19      0.81 o
  -2  18   6        1.35        0.72      0.52 o
  -1  18   6       13.02       11.58      0.86 o
   0  18   6        7.40        4.91      0.78 o
   1  18   6        0.04        0.55      0.61 o
   2  18   6        5.78        5.91      0.79 o
   3  18   6        0.17       -0.78      0.52 o
  -5  19   6       14.85       19.27      1.29 o
  -4  19   6        3.44        5.22      0.79 o
  -3  19   6        0.48        1.76      0.60 o
  -2  19   6        1.46        2.33      0.76 o
  -1  19   6        0.00        0.17      0.50 o
   0  19   6        1.79        1.14      0.66 o
   1  19   6        2.36        3.70      0.76 o
   2  19   6        3.42        4.23      0.85 o
   3  19   6        0.01        0.54      0.62 o
  -4  20   6        1.13        1.16      0.63 o
  -3  20   6        2.40        2.40      0.60 o
  -2  20   6        8.76        7.53      0.84 o
  -1  20   6       41.50       41.97      1.42 o
   0  20   6        7.02       10.22      1.03 o
   1  20   6        4.85        6.21      0.92 o
   2  20   6        0.31        1.89      0.70 o
  -4  21   6       24.45       32.16      1.50 o
  -3  21   6        3.64        4.25      0.89 o
  -2  21   6        2.01       -0.47      0.54 o
  -1  21   6        6.42        9.61      1.03 o
   0  21   6       22.08       25.68      1.43 o
   1  21   6        5.77        7.39      1.00 o
  -3  22   6       12.55       15.44      1.31 o
  -2  22   6       80.63       76.91      2.30 o
  -1  22   6       17.25       19.45      1.29 o
   0  22   6       10.84       14.76      1.21 o
  -8   1   7       16.10       15.66      1.40 o
  -7   1   7       49.80       46.11      1.65 o
  -6   1   7       66.46       64.86      1.88 o
  -5   1   7      218.60      222.10      2.66 o
  -4   1   7       83.71       84.44      1.43 o
  -3   1   7      377.61      371.17      3.69 o
  -2   1   7        0.42        0.05      0.34 o
  -1   1   7      100.48       97.95      1.82 o
   0   1   7       73.68       82.82      1.71 o
   1   1   7       15.86       14.38      0.83 o
   2   1   7      196.49      201.19      2.74 o
   3   1   7      124.25      116.71      2.35 o
   4   1   7        4.77        5.16      0.66 o
   5   1   7        2.63        5.04      1.16 o
  -8   2   7        0.01       -0.69      0.86 o
  -7   2   7       36.00       37.13      1.32 o
  -6   2   7       55.01       59.36      2.03 o
  -5   2   7      461.66      453.05      4.44 o
  -4   2   7       44.74       44.18      1.16 o
  -3   2   7      260.93      252.07      2.79 o
  -2   2   7      202.24      200.64      3.45 o
  -1   2   7       21.76       24.67      0.96 o
   0   2   7        5.85        6.36      0.63 o
   1   2   7        4.67        4.79      0.60 o
   2   2   7       14.24       13.86      0.89 o
   3   2   7        2.39        2.10      0.64 o
   4   2   7        6.13        3.98      0.70 o
   5   2   7       26.73       26.69      1.53 o
  -8   3   7        0.21        0.09      0.67 o
  -7   3   7       21.50       27.14      1.36 o
  -6   3   7      194.08      207.82      3.13 o
  -5   3   7        0.70        1.04      0.46 o
  -4   3   7      370.07      379.25      3.82 o
  -3   3   7      343.82      342.48      4.22 o
  -2   3   7       11.13        9.46      0.66 o
  -1   3   7        7.24        8.19      0.58 o
   0   3   7       37.04       36.05      1.15 o
   1   3   7       19.85       15.28      0.86 o
   2   3   7       79.11       79.67      1.79 o
   3   3   7       24.16       23.36      1.09 o
   4   3   7       21.18       19.35      1.08 o
   5   3   7       62.63       69.61      2.11 o
  -8   4   7        3.80        2.56      0.75 o
  -7   4   7       27.21       22.04      1.27 o
  -6   4   7        6.10        5.27      0.78 o
  -5   4   7      111.55      106.64      1.72 o
  -4   4   7        3.48        2.76      0.47 o
  -3   4   7      132.68      120.91      2.92 o
  -2   4   7      885.05      910.95      8.36 o
  -1   4   7        0.15       -0.42      0.36 o
   0   4   7      222.92      205.73      2.96 o
   1   4   7       86.08       87.10      1.81 o
   2   4   7        4.16        4.38      0.64 o
   3   4   7       26.12       26.06      1.38 o
   4   4   7       93.48      102.19      2.19 o
   5   4   7        4.33        3.16      0.97 o
  -8   5   7        6.89        8.31      0.98 o
  -7   5   7      144.26      155.07      4.00 o
  -6   5   7       16.41       16.49      0.95 o
  -5   5   7       10.34        9.52      0.69 o
  -4   5   7      140.02      137.48      2.08 o
  -3   5   7      372.25      373.55      4.08 o
  -2   5   7        2.71        2.46      0.52 o
  -1   5   7        8.17       11.45      0.66 o
   0   5   7       17.06       13.41      0.70 o
   1   5   7       63.08       67.30      1.62 o
   2   5   7      212.20      197.43      3.04 o
   3   5   7        1.95        3.06      0.57 o
   4   5   7        0.02        0.46      0.56 o
   5   5   7       48.17       53.70      1.88 o
  -8   6   7        1.16        1.00      0.72 o
  -7   6   7        0.13       -0.29      0.63 o
  -6   6   7       57.00       63.64      1.67 o
  -5   6   7       30.02       29.57      0.99 o
  -4   6   7        1.46        3.34      0.51 o
  -3   6   7       49.95       45.91      1.18 o
  -2   6   7      104.77      112.83      1.83 o
  -1   6   7        2.49        3.31      0.48 o
   0   6   7      247.21      234.85      2.94 o
   1   6   7      171.86      161.82      2.71 o
   2   6   7        0.00       -0.05      0.46 o
   3   6   7       46.29       42.51      1.40 o
   4   6   7        0.51        0.04      0.54 o
   5   6   7       13.88       16.68      1.28 o
  -8   7   7        0.45        0.62      0.68 o
  -7   7   7        0.04        0.94      0.68 o
  -6   7   7      128.13      126.67      2.43 o
  -5   7   7        0.53        0.79      0.53 o
  -4   7   7        7.72        9.59      0.67 o
  -3   7   7      257.41      247.90      3.03 o
  -2   7   7      184.20      188.33      2.51 o
  -1   7   7      120.06      116.71      1.89 o
   0   7   7       73.64       72.54      1.47 o
   1   7   7        5.38        7.81      0.75 o
   2   7   7        0.41        0.06      0.45 o
   3   7   7       31.09       30.38      1.21 o
   4   7   7        1.05        1.24      0.70 o
   5   7   7        6.39        5.55      0.92 o
  -7   8   7        0.89        2.38      0.70 o
  -6   8   7        2.26        1.85      0.61 o
  -5   8   7       55.44       49.90      2.73 o
  -4   8   7      126.40      124.58      1.98 o
  -3   8   7       32.94       27.05      1.06 o
  -2   8   7       23.95       18.17      0.81 o
  -1   8   7      199.12      193.27      3.37 o
   0   8   7      150.62      148.28      2.22 o
   1   8   7       54.69       46.02      1.22 o
   2   8   7        0.04       -0.46      0.48 o
   3   8   7        3.16        1.63      0.59 o
   4   8   7       44.69       43.14      1.47 o
   5   8   7        6.49        5.85      0.92 o
  -7   9   7       40.43       41.33      1.65 o
  -6   9   7        1.98        2.68      0.70 o
  -5   9   7        0.09        0.69      0.53 o
  -4   9   7        0.15        0.75      0.50 o
  -3   9   7      123.93      124.81      1.95 o
  -2   9   7      190.41      183.75      2.52 o
  -1   9   7       79.83       89.80      2.13 o
   0   9   7       45.55       43.56      1.19 o
   1   9   7       32.10       35.90      1.08 o
   2   9   7       72.77       67.16      1.66 o
   3   9   7       53.24       49.68      1.99 o
   4   9   7       85.72       91.07      2.12 o
   5   9   7        9.48       10.17      1.08 o
  -7  10   7        1.13        0.77      0.67 o
  -6  10   7        0.08       -0.35      0.57 o
  -5  10   7        0.14        1.31      0.64 o
  -4  10   7       57.97       58.13      1.51 o
  -3  10   7        2.50        1.59      0.47 o
  -2  10   7      262.15      247.64      3.41 o
  -1  10   7      224.37      208.85      4.05 o
   0  10   7       51.85       50.99      1.77 o
   1  10   7        0.67        0.72      0.46 o
   2  10   7        0.17       -0.06      0.54 o
   3  10   7       11.10       10.76      0.98 o
   4  10   7        2.09        1.96      0.74 o
   5  10   7       10.06       12.16      1.38 o
  -7  11   7        0.42        0.23      0.71 o
  -6  11   7        1.85        2.03      0.74 o
  -5  11   7       57.58       53.38      1.74 o
  -4  11   7        0.19        0.06      0.51 o
  -3  11   7       86.41       88.02      1.89 o
  -2  11   7       53.63       49.34      1.27 o
  -1  11   7       29.96       32.75      1.14 o
   0  11   7        3.21        1.81      0.49 o
   1  11   7        7.26        7.98      0.69 o
   2  11   7       22.02       14.53      0.84 o
   3  11   7       22.12       22.45      1.17 o
   4  11   7       21.24       23.55      1.47 o
  -7  12   7        0.14        0.06      0.71 o
  -6  12   7        5.40        8.40      0.91 o
  -5  12   7       14.15       12.76      1.00 o
  -4  12   7        0.01       -0.34      0.45 o
  -3  12   7       13.97       12.16      0.85 o
  -2  12   7       20.14       13.84      0.86 o
  -1  12   7      364.23      340.78      6.11 o
   0  12   7       30.47       29.58      1.06 o
   1  12   7       64.88       69.80      1.57 o
   2  12   7        1.63        3.09      0.56 o
   3  12   7       37.52       34.78      2.23 o
   4  12   7        3.66        3.53      0.98 o
  -6  13   7        0.38        0.54      0.70 o
  -5  13   7       72.21       71.00      2.03 o
  -4  13   7        2.91        3.72      0.61 o
  -3  13   7      163.80      162.86      2.74 o
  -2  13   7       15.88       14.62      0.89 o
  -1  13   7        0.60        0.00      0.44 o
   0  13   7       21.58       22.12      0.99 o
   1  13   7       76.63       73.46      1.62 o
   2  13   7        1.74        2.39      0.56 o
   3  13   7       13.84       12.85      0.86 o
   4  13   7        3.65        1.46      0.90 o
  -6  14   7        0.96        1.08      0.64 o
  -5  14   7        5.02        5.96      0.84 o
  -4  14   7       32.77       30.83      1.33 o
  -3  14   7       18.02       14.36      0.94 o
  -2  14   7        0.75        0.27      0.49 o
  -1  14   7       40.45       37.66      1.30 o
   0  14   7      143.66      132.66      2.21 o
   1  14   7        2.09        1.46      0.53 o
   2  14   7        7.42        6.39      0.71 o
   3  14   7        2.76        2.07      0.61 o
   4  14   7        5.16        7.05      1.14 o
  -6  15   7        0.20        0.11      0.60 o
  -5  15   7       18.89       13.45      1.11 o
  -4  15   7        4.20        7.70      0.79 o
  -3  15   7        1.45        1.40      0.57 o
  -2  15   7        3.79        2.65      0.63 o
  -1  15   7       26.75       25.49      1.15 o
   0  15   7        3.50        3.51      0.60 o
   1  15   7        0.05       -0.29      0.47 o
   2  15   7        0.63        0.30      0.51 o
   3  15   7        0.49        0.71      0.75 o
  -5  16   7       27.64       30.36      1.48 o
  -4  16   7       20.60       22.95      1.15 o
  -3  16   7        0.01        0.11      0.50 o
  -2  16   7        7.64       10.59      0.89 o
  -1  16   7       20.08       15.58      0.98 o
   0  16   7       66.25       69.84      2.08 o
   1  16   7       11.74       10.81      0.80 o
   2  16   7        0.46        0.67      0.75 o
   3  16   7        0.37        0.21      1.02 o
  -5  17   7        5.08        9.69      1.06 o
  -4  17   7        3.50        1.91      0.66 o
  -3  17   7       15.70       17.44      1.02 o
  -2  17   7       25.55       17.60      1.22 o
  -1  17   7       30.13       27.12      1.23 o
   0  17   7       31.77       36.08      1.38 o
   1  17   7        6.55        7.10      0.74 o
   2  17   7        0.94        0.59      0.57 o
  -4  18   7       31.77       33.38      1.65 o
  -3  18   7        0.76        0.11      0.67 o
  -2  18   7        7.47        6.70      0.77 o
  -1  18   7        0.45        0.58      0.81 o
   0  18   7        0.68       -0.28      0.56 o
   1  18   7        1.89        3.72      0.89 o
   2  18   7        1.88        2.51      0.71 o
  -4  19   7        4.71        5.47      0.89 o
  -3  19   7        1.80        2.49      0.63 o
  -2  19   7        0.89        2.87      0.61 o
  -1  19   7        0.33        1.16      0.63 o
   0  19   7       20.10       17.76      1.26 o
   1  19   7        3.09        6.78      0.94 o
  -3  20   7        0.28        0.19      0.56 o
  -2  20   7        9.07        8.86      0.86 o
  -1  20   7       11.08       10.78      1.07 o
   0  20   7        2.60        4.37      1.22 o
  -7   0   8        1.07        3.12      1.11 o
  -6   0   8        1.17        1.40      0.90 o
  -5   0   8        2.15        3.34      0.86 o
  -4   0   8      498.97      525.68     10.58 o
  -3   0   8      316.13      317.68      6.58 o
  -2   0   8      505.81      471.96      8.74 o
  -1   0   8       49.87       43.42      2.54 o
   0   0   8       88.99       79.53      3.60 o
   1   0   8       46.82       51.21      2.39 o
   2   0   8      275.75      259.81      6.13 o
   3   0   8       71.57       70.83      2.91 o
   4   0   8        1.74        3.19      1.11 o
  -7   1   8       23.09       28.17      1.56 o
  -6   1   8       80.66       83.59      2.55 o
  -5   1   8        0.23        0.29      0.48 o
  -4   1   8       25.35       23.91      1.11 o
  -3   1   8        0.02        0.56      0.60 o
  -2   1   8       30.26       30.33      1.32 o
  -1   1   8        1.41        1.16      0.63 o
   0   1   8        7.17        8.20      0.92 o
   1   1   8       15.33       15.68      1.08 o
   2   1   8        0.08        0.09      0.66 o
   3   1   8       22.49       25.62      1.80 o
   4   1   8        7.29        8.19      1.00 o
  -7   2   8       10.33       11.66      1.29 o
  -6   2   8        1.95        3.30      0.90 o
  -5   2   8       15.10       15.97      0.92 o
  -4   2   8      164.79      182.67      3.65 o
  -3   2   8       19.44       22.77      1.21 o
  -2   2   8        2.70        3.08      0.68 o
  -1   2   8       10.92       12.06      1.00 o
   0   2   8      133.86      132.49      2.72 o
   1   2   8       91.17       86.75      2.19 o
   2   2   8       58.67       58.65      2.00 o
   3   2   8       19.91       19.21      1.29 o
   4   2   8        2.67        4.06      0.71 o
  -7   3   8        1.07        2.51      0.92 o
  -6   3   8        9.82        9.51      1.09 o
  -5   3   8        0.02        0.43      0.54 o
  -4   3   8        3.82        5.46      0.70 o
  -3   3   8      124.89      124.87      2.61 o
  -2   3   8       44.76       41.84      1.49 o
  -1   3   8      242.40      255.55      3.58 o
   0   3   8        0.01       -0.22      0.46 o
   1   3   8        4.04        3.72      0.61 o
   2   3   8       10.97        9.17      0.85 o
   3   3   8       75.71       76.40      1.93 o
   4   3   8       11.19       13.02      1.00 o
  -7   4   8       30.99       29.91      1.81 o
  -6   4   8       77.07       89.27      3.09 o
  -5   4   8       32.12       43.37      1.38 o
  -4   4   8        0.24       -0.09      0.45 o
  -3   4   8        0.00       -0.07      0.43 o
  -2   4   8      426.67      425.96      6.63 o
  -1   4   8        3.06        2.63      0.57 o
   0   4   8       54.23       53.77      2.20 o
   1   4   8       32.89       35.10      1.26 o
   2   4   8        0.26        0.33      0.54 o
   3   4   8        2.48        2.49      0.65 o
   4   4   8        3.53        5.35      0.79 o
  -7   5   8       67.37       73.00      2.60 o
  -6   5   8      123.39      117.83      3.85 o
  -5   5   8        1.05        0.99      0.54 o
  -4   5   8       78.19       73.20      1.53 o
  -3   5   8       11.46       11.67      0.73 o
  -2   5   8      288.53      294.83      4.46 o
  -1   5   8        5.83        8.13      0.84 o
   0   5   8       60.22       64.76      1.64 o
   1   5   8       35.69       34.03      1.26 o
   2   5   8      139.57      135.06      2.85 o
   3   5   8       41.24       41.70      1.44 o
   4   5   8        1.01        2.82      0.68 o
  -7   6   8       16.17       22.23      1.48 o
  -6   6   8       11.27       12.12      1.01 o
  -5   6   8        5.95        7.90      0.78 o
  -4   6   8        3.82        4.58      0.59 o
  -3   6   8       18.39       15.56      0.80 o
  -2   6   8       19.50       16.94      0.85 o
  -1   6   8       56.86       51.57      1.45 o
   0   6   8       17.35       17.76      1.07 o
   1   6   8       19.60       18.29      1.07 o
   2   6   8        0.15        0.50      0.56 o
   3   6   8        6.83        7.79      0.85 o
   4   6   8        0.35        0.38      0.60 o
  -7   7   8        5.78        6.01      0.99 o
  -6   7   8       22.90       22.48      1.29 o
  -5   7   8       16.89       20.52      1.23 o
  -4   7   8       16.67       17.54      0.86 o
  -3   7   8       17.13       17.68      0.88 o
  -2   7   8       98.14       96.23      1.77 o
  -1   7   8       98.81       88.57      1.92 o
   0   7   8        8.94        8.28      0.81 o
   1   7   8        7.04        5.30      0.73 o
   2   7   8       45.88       43.13      1.44 o
   3   7   8       19.87       21.62      1.17 o
   4   7   8       10.36       15.34      1.43 o
  -7   8   8        4.35        6.01      1.47 o
  -6   8   8        2.10        2.14      0.83 o
  -5   8   8       29.51       24.31      1.49 o
  -4   8   8        5.40        4.32      0.71 o
  -3   8   8       19.09       13.13      0.80 o
  -2   8   8        6.80        7.62      0.69 o
  -1   8   8       16.02       19.84      0.94 o
   0   8   8      147.64      159.07      2.76 o
   1   8   8       10.41        8.69      0.91 o
   2   8   8       16.65       15.57      1.04 o
   3   8   8        4.20        4.61      0.73 o
   4   8   8       15.74       18.93      1.35 o
  -6   9   8        1.60        2.47      0.70 o
  -5   9   8       41.84       44.05      1.61 o
  -4   9   8        9.91       14.02      1.12 o
  -3   9   8        0.26       -0.63      0.50 o
  -2   9   8       89.06       84.37      1.70 o
  -1   9   8      173.74      166.45      2.50 o
   0   9   8       42.02       42.23      1.40 o
   1   9   8       67.39       62.41      1.68 o
   2   9   8       11.07       12.15      1.09 o
   3   9   8        2.97        5.61      0.77 o
  -6  10   8        0.38        0.47      0.70 o
  -5  10   8        5.22        6.15      0.83 o
  -4  10   8       20.49       22.99      1.13 o
  -3  10   8        6.45        7.62      0.89 o
  -2  10   8       65.65       58.73      1.42 o
  -1  10   8       91.62       86.26      1.76 o
   0  10   8        3.17        2.82      0.65 o
   1  10   8       69.34       70.21      1.94 o
   2  10   8        2.39        3.66      0.75 o
   3  10   8        0.09        0.26      0.60 o
  -6  11   8        0.42        1.72      0.68 o
  -5  11   8       18.19       15.35      1.12 o
  -4  11   8       43.29       43.69      1.43 o
  -3  11   8        0.96        1.59      0.57 o
  -2  11   8        1.45        2.61      0.56 o
  -1  11   8       33.40       26.93      1.06 o
   0  11   8      112.93      109.84      2.47 o
   1  11   8       13.74       16.62      1.06 o
   2  11   8        3.55        2.99      0.80 o
   3  11   8       10.36       13.47      1.04 o
  -6  12   8        0.03        0.28      0.66 o
  -5  12   8       71.90       75.94      2.16 o
  -4  12   8        7.12        4.51      0.71 o
  -3  12   8       33.16       30.44      1.24 o
  -2  12   8        2.85        4.54      0.70 o
  -1  12   8       46.46       55.80      1.45 o
   0  12   8        8.95       10.49      0.81 o
   1  12   8        5.48        6.73      0.79 o
   2  12   8        2.33        2.13      0.70 o
   3  12   8        2.53        4.93      1.09 o
  -5  13   8        6.57        8.39      0.99 o
  -4  13   8       16.02       16.95      1.01 o
  -3  13   8        5.15        3.36      0.69 o
  -2  13   8        4.49        4.91      0.77 o
  -1  13   8        6.23        6.60      0.75 o
   0  13   8        2.26        4.53      0.67 o
   1  13   8       39.44       35.77      1.38 o
   2  13   8        4.24        5.63      0.79 o
  -5  14   8       27.83       31.46      1.52 o
  -4  14   8       11.67       13.61      0.97 o
  -3  14   8        8.49        6.31      0.81 o
  -2  14   8       16.01       17.30      1.05 o
  -1  14   8        0.11        0.03      0.54 o
   0  14   8      112.91      116.98      2.74 o
   1  14   8        7.78        8.87      0.78 o
   2  14   8       48.40       57.93      1.76 o
  -4  15   8        0.88        2.08      0.63 o
  -3  15   8       22.04       22.10      1.20 o
  -2  15   8        0.52        0.00      0.53 o
  -1  15   8       34.55       31.67      1.30 o
   0  15   8       22.16       22.00      1.63 o
   1  15   8        2.38        1.41      0.75 o
  -4  16   8        6.07        5.15      0.82 o
  -3  16   8        8.88        7.61      0.94 o
  -2  16   8       19.48       20.46      1.17 o
  -1  16   8       56.20       60.54      1.76 o
   0  16   8       17.17       20.15      1.17 o
   1  16   8        5.52        4.82      0.73 o
  -3  17   8        1.60        1.37      0.64 o
  -2  17   8        1.63        1.06      0.60 o
  -1  17   8        0.31        2.06      0.67 o
   0  17   8        0.02        1.18      0.62 o
  -6   1   9       60.88       66.79      3.17 o
  -5   1   9        2.87        3.50      0.89 o
  -4   1   9      106.27      117.17      2.64 o
  -3   1   9       24.58       21.81      1.28 o
  -2   1   9       71.24       74.02      2.08 o
  -1   1   9       77.36       84.98      2.24 o
   0   1   9        0.02       -0.52      0.57 o
   1   1   9        3.18        2.95      1.07 o
   2   1   9       65.59       68.21      2.65 o
   3   1   9       41.37       48.07      1.88 o
  -6   2   9       30.16       39.77      3.17 o
  -5   2   9        0.25        1.24      0.68 o
  -4   2   9        0.35        0.37      0.63 o
  -3   2   9        7.57        7.80      0.89 o
  -2   2   9       44.78       43.29      2.38 o
  -1   2   9        5.71        4.85      0.86 o
   0   2   9        3.00        2.91      0.76 o
   1   2   9       79.97       82.47      2.91 o
   2   2   9       15.37       17.12      1.29 o
   3   2   9        1.06        1.94      0.79 o
  -6   3   9        0.02        0.80      0.96 o
  -5   3   9       12.94       14.31      1.10 o
  -4   3   9       58.23       58.75      2.23 o
  -3   3   9        0.93       -0.35      0.62 o
  -2   3   9       11.83       12.96      1.08 o
  -1   3   9       80.67       80.54      2.21 o
   0   3   9        0.20       -0.24      0.60 o
   1   3   9        6.66        2.98      1.43 o
   2   3   9        1.99        0.67      0.70 o
   3   3   9       12.77       15.65      1.29 o
  -6   4   9        9.01       11.66      1.47 o
  -5   4   9        4.62        5.70      1.19 o
  -4   4   9       16.05       20.79      1.23 o
  -3   4   9       67.91       65.22      1.95 o
  -2   4   9      103.46       98.06      2.96 o
  -1   4   9      131.67      127.20      2.82 o
   0   4   9        0.67        0.07      0.60 o
   1   4   9      174.08      174.21      3.49 o
   2   4   9       10.58        8.55      1.05 o
   3   4   9        5.31        3.96      0.84 o
  -6   5   9       34.42       37.64      2.32 o
  -5   5   9        7.29        9.83      1.05 o
  -4   5   9       16.47       14.96      1.30 o
  -3   5   9        1.84        1.11      0.82 o
  -2   5   9        0.01       -0.37      0.63 o
  -1   5   9       46.26       46.58      1.71 o
   0   5   9        0.57        1.35      0.68 o
   1   5   9        5.52        7.18      0.95 o
   2   5   9       37.44       41.42      1.72 o
   3   5   9       23.06       29.56      1.61 o
  -6   6   9        8.78        9.81      1.25 o
  -5   6   9        1.81        1.11      0.74 o
  -4   6   9        9.25       10.25      1.00 o
  -3   6   9       27.96       29.85      1.44 o
  -2   6   9        0.11       -0.85      0.73 o
  -1   6   9        0.09       -0.93      0.62 o
   0   6   9        2.62        4.10      0.87 o
   1   6   9       10.04       12.88      1.00 o
   2   6   9       14.49       13.38      1.04 o
  -6   7   9        8.03        9.60      1.47 o
  -5   7   9        5.71        8.61      1.18 o
  -4   7   9       11.24       12.24      0.94 o
  -3   7   9        2.40        0.62      0.61 o
  -2   7   9       26.73       24.09      1.16 o
  -1   7   9      135.52      144.89      2.96 o
   0   7   9       45.85       48.78      1.55 o
   1   7   9       19.80       24.46      1.24 o
   2   7   9        8.00        8.15      0.87 o
  -5   8   9        3.62        5.83      0.90 o
  -4   8   9       26.63       27.84      1.24 o
  -3   8   9        0.29        1.54      0.72 o
  -2   8   9       58.30       57.66      1.77 o
  -1   8   9      151.32      149.93      2.75 o
   0   8   9       36.41       37.40      1.43 o
   1   8   9        8.87        9.43      0.95 o
   2   8   9        1.45        2.69      0.69 o
  -5   9   9        0.02        1.01      0.99 o
  -4   9   9        7.66        7.94      0.82 o
  -3   9   9       19.86       22.33      1.12 o
  -2   9   9       11.18       17.53      1.06 o
  -1   9   9       13.05       14.61      1.02 o
   0   9   9       21.94       22.47      1.20 o
   1   9   9      129.50      130.55      2.65 o
   2   9   9        8.47        7.97      0.90 o
  -5  10   9       25.25       32.88      1.54 o
  -4  10   9       33.01       37.91      1.41 o
  -3  10   9        7.25        9.65      0.88 o
  -2  10   9       32.52       34.87      1.33 o
  -1  10   9        2.29        1.21      0.64 o
   0  10   9       50.11       45.49      1.53 o
   1  10   9        0.52        1.47      0.74 o
  -4  11   9        0.01        0.08      0.57 o
  -3  11   9       13.68       15.80      1.07 o
  -2  11   9        0.15        0.97      0.66 o
  -1  11   9        0.81        0.16      0.77 o
   0  11   9       15.26       20.00      1.18 o
   1  11   9        0.03        1.11      0.64 o
  -4  12   9        3.20        2.22      0.69 o
  -3  12   9       16.78       13.83      0.99 o
  -2  12   9        0.62        1.34      0.65 o
  -1  12   9        6.84        5.27      0.75 o
   0  12   9        6.69       10.94      0.97 o
   1  12   9        2.61        3.34      0.75 o
  -3  13   9       14.71       14.40      1.01 o
  -2  13   9       14.41       12.58      0.96 o
  -1  13   9        0.85        0.68      0.72 o
   0  13   9       12.38       16.05      1.08 o
  -2  14   9       10.95       12.52      1.29 o
  -1  14   9       13.13       13.86      1.20 o
  -4   0  10       11.37       12.91      1.65 o
  -3   0  10       49.11       54.01      2.68 o
  -2   0  10       17.91       10.79      1.57 o
  -1   0  10        1.78        1.90      1.59 o
   0   0  10       21.24       28.50      2.24 o
   1   0  10       11.81       11.96      1.57 o
  -4   1  10        2.00        3.80      0.79 o
  -3   1  10        4.10        5.72      0.92 o
  -2   1  10       33.59       37.63      1.58 o
  -1   1  10       53.78       61.15      2.63 o
   0   1  10       20.12       24.50      1.48 o
   1   1  10        9.31       13.72      1.20 o
  -4   2  10       11.44       16.14      1.74 o
  -3   2  10       16.52       18.27      1.27 o
  -2   2  10        0.41       -0.11      0.68 o
  -1   2  10        0.10        0.62      0.70 o
   0   2  10        2.01        1.82      0.77 o
   1   2  10        3.80        3.81      0.89 o
  -4   3  10        0.33        1.20      0.73 o
  -3   3  10       18.39       28.50      1.52 o
  -2   3  10        4.04        2.95      0.84 o
  -1   3  10       56.55       56.22      1.95 o
   0   3  10       10.05       14.16      1.25 o
  -4   4  10        5.54        7.62      1.02 o
  -3   4  10        4.05        2.51      0.79 o
  -2   4  10       49.39       48.96      1.84 o
  -1   4  10       53.41       53.23      1.95 o
   0   4  10        1.16        1.40      0.77 o
  -4   5  10        5.52        6.97      0.92 o
  -3   5  10        6.51        8.92      1.00 o
  -2   5  10        6.15        7.09      1.00 o
  -1   5  10       17.66       18.68      1.37 o
   0   5  10        1.59        1.68      0.81 o
  -4   6  10       15.02       23.28      1.47 o
  -3   6  10        0.04        1.21      0.79 o
  -2   6  10        2.00        2.58      0.79 o
  -1   6  10        3.77        5.93      0.97 o
   0   6  10        2.13        4.50      1.01 o
  -3   7  10        0.52        0.92      0.71 o
  -2   7  10        0.17       -0.86      0.62 o
  -1   7  10        9.55       12.38      1.21 o
  -3   8  10       11.36       13.91      1.34 o
  -2   8  10        0.44        0.74      0.74 o
  -1   8  10        0.74        0.44      0.72 o
 
